# Supplementary material for: Genomic Organization of H2Av Containing Nucleosomes in Drosophila Heterochromatin
Source: PLoS One. 2011 Jun 27;6(6):e20511. doi: 10.1371/journal.pone.0020511 (PMC3124471; doi:10.1371/journal.pone.0020511)
Supplement: Data S1 — Reports the heterochromatin coordinates of each nucleosome called by Gene Track. (TXT) [file pone.0020511.s001.txt]

name	chrom	dyad
N199	2LHet	199
N417	2LHet	417
N658	2LHet	658
N1064	2LHet	1064
N1602	2LHet	1602
N2225	2LHet	2225
N2386	2LHet	2386
N2655	2LHet	2655
N2812	2LHet	2812
N3108	2LHet	3108
N3407	2LHet	3407
N3747	2LHet	3747
N4275	2LHet	4275
N4816	2LHet	4816
N5439	2LHet	5439
N5598	2LHet	5598
N5876	2LHet	5876
N6026	2LHet	6026
N6327	2LHet	6327
N6631	2LHet	6631
N6872	2LHet	6872
N7222	2LHet	7222
N7817	2LHet	7817
N8441	2LHet	8441
N8602	2LHet	8602
N8878	2LHet	8878
N9028	2LHet	9028
N9327	2LHet	9327
N9620	2LHet	9620
N9961	2LHet	9961
N10433	2LHet	10433
N11031	2LHet	11031
N11422	2LHet	11422
N11716	2LHet	11716
N12057	2LHet	12057
N12445	2LHet	12445
N13173	2LHet	13173
N13378	2LHet	13378
N13776	2LHet	13776
N14057	2LHet	14057
N14570	2LHet	14570
N14828	2LHet	14828
N15176	2LHet	15176
N15482	2LHet	15482
N15704	2LHet	15704
N15888	2LHet	15888
N16063	2LHet	16063
N16774	2LHet	16774
N16932	2LHet	16932
N17300	2LHet	17300
N17447	2LHet	17447
N17697	2LHet	17697
N18001	2LHet	18001
N18242	2LHet	18242
N18648	2LHet	18648
N24847	2LHet	24847
N27409	2LHet	27409
N27891	2LHet	27891
N28204	2LHet	28204
N28891	2LHet	28891
N29519	2LHet	29519
N29902	2LHet	29902
N30094	2LHet	30094
N30446	2LHet	30446
N31677	2LHet	31677
N34069	2LHet	34069
N34898	2LHet	34898
N36417	2LHet	36417
N36603	2LHet	36603
N36787	2LHet	36787
N37026	2LHet	37026
N37848	2LHet	37848
N39436	2LHet	39436
N40594	2LHet	40594
N40877	2LHet	40877
N41113	2LHet	41113
N41274	2LHet	41274
N41487	2LHet	41487
N41770	2LHet	41770
N41933	2LHet	41933
N42144	2LHet	42144
N42315	2LHet	42315
N42493	2LHet	42493
N42815	2LHet	42815
N43110	2LHet	43110
N43360	2LHet	43360
N43606	2LHet	43606
N43980	2LHet	43980
N44917	2LHet	44917
N45130	2LHet	45130
N45343	2LHet	45343
N45521	2LHet	45521
N45761	2LHet	45761
N45980	2LHet	45980
N46129	2LHet	46129
N46283	2LHet	46283
N46507	2LHet	46507
N46656	2LHet	46656
N46971	2LHet	46971
N47749	2LHet	47749
N48037	2LHet	48037
N48398	2LHet	48398
N48642	2LHet	48642
N48817	2LHet	48817
N49779	2LHet	49779
N50100	2LHet	50100
N50263	2LHet	50263
N50637	2LHet	50637
N51498	2LHet	51498
N51770	2LHet	51770
N51951	2LHet	51951
N52403	2LHet	52403
N52634	2LHet	52634
N53444	2LHet	53444
N53643	2LHet	53643
N53809	2LHet	53809
N54072	2LHet	54072
N54383	2LHet	54383
N54730	2LHet	54730
N54960	2LHet	54960
N55130	2LHet	55130
N55405	2LHet	55405
N55560	2LHet	55560
N56003	2LHet	56003
N56191	2LHet	56191
N56445	2LHet	56445
N57174	2LHet	57174
N57415	2LHet	57415
N58666	2LHet	58666
N59195	2LHet	59195
N59392	2LHet	59392
N60307	2LHet	60307
N61220	2LHet	61220
N61458	2LHet	61458
N120495	2LHet	120495
N120921	2LHet	120921
N121151	2LHet	121151
N121774	2LHet	121774
N121978	2LHet	121978
N123389	2LHet	123389
N123685	2LHet	123685
N124400	2LHet	124400
N125370	2LHet	125370
N125635	2LHet	125635
N126439	2LHet	126439
N126898	2LHet	126898
N128271	2LHet	128271
N128546	2LHet	128546
N129686	2LHet	129686
N129866	2LHet	129866
N130730	2LHet	130730
N131555	2LHet	131555
N131703	2LHet	131703
N131913	2LHet	131913
N132199	2LHet	132199
N132753	2LHet	132753
N133230	2LHet	133230
N134796	2LHet	134796
N135053	2LHet	135053
N135319	2LHet	135319
N135764	2LHet	135764
N136190	2LHet	136190
N136422	2LHet	136422
N136644	2LHet	136644
N138051	2LHet	138051
N138687	2LHet	138687
N139053	2LHet	139053
N139548	2LHet	139548
N140740	2LHet	140740
N141224	2LHet	141224
N141868	2LHet	141868
N142366	2LHet	142366
N142572	2LHet	142572
N142821	2LHet	142821
N142982	2LHet	142982
N144717	2LHet	144717
N144889	2LHet	144889
N145074	2LHet	145074
N145296	2LHet	145296
N145602	2LHet	145602
N145950	2LHet	145950
N146205	2LHet	146205
N146445	2LHet	146445
N146679	2LHet	146679
N146884	2LHet	146884
N147282	2LHet	147282
N147563	2LHet	147563
N147856	2LHet	147856
N148084	2LHet	148084
N148354	2LHet	148354
N148528	2LHet	148528
N148818	2LHet	148818
N149037	2LHet	149037
N149693	2LHet	149693
N150082	2LHet	150082
N150392	2LHet	150392
N150806	2LHet	150806
N151766	2LHet	151766
N154498	2LHet	154498
N155145	2LHet	155145
N156107	2LHet	156107
N156333	2LHet	156333
N156554	2LHet	156554
N156759	2LHet	156759
N157031	2LHet	157031
N157382	2LHet	157382
N157718	2LHet	157718
N158224	2LHet	158224
N158454	2LHet	158454
N158688	2LHet	158688
N158886	2LHet	158886
N159537	2LHet	159537
N160005	2LHet	160005
N160322	2LHet	160322
N160507	2LHet	160507
N160763	2LHet	160763
N160932	2LHet	160932
N161289	2LHet	161289
N161487	2LHet	161487
N161877	2LHet	161877
N162314	2LHet	162314
N162475	2LHet	162475
N162849	2LHet	162849
N163141	2LHet	163141
N163344	2LHet	163344
N163619	2LHet	163619
N163871	2LHet	163871
N164528	2LHet	164528
N166065	2LHet	166065
N170562	2LHet	170562
N171804	2LHet	171804
N172019	2LHet	172019
N172182	2LHet	172182
N172414	2LHet	172414
N172640	2LHet	172640
N173286	2LHet	173286
N173883	2LHet	173883
N174433	2LHet	174433
N174794	2LHet	174794
N175134	2LHet	175134
N175405	2LHet	175405
N176343	2LHet	176343
N176510	2LHet	176510
N176776	2LHet	176776
N176958	2LHet	176958
N177115	2LHet	177115
N177441	2LHet	177441
N177688	2LHet	177688
N177860	2LHet	177860
N178115	2LHet	178115
N178292	2LHet	178292
N178492	2LHet	178492
N178681	2LHet	178681
N178832	2LHet	178832
N179389	2LHet	179389
N179622	2LHet	179622
N179787	2LHet	179787
N180875	2LHet	180875
N181211	2LHet	181211
N181389	2LHet	181389
N181599	2LHet	181599
N182100	2LHet	182100
N182352	2LHet	182352
N182705	2LHet	182705
N183110	2LHet	183110
N183665	2LHet	183665
N183918	2LHet	183918
N184247	2LHet	184247
N186023	2LHet	186023
N186626	2LHet	186626
N187167	2LHet	187167
N188074	2LHet	188074
N190077	2LHet	190077
N190400	2LHet	190400
N191074	2LHet	191074
N191359	2LHet	191359
N191685	2LHet	191685
N192363	2LHet	192363
N192616	2LHet	192616
N193709	2LHet	193709
N193915	2LHet	193915
N197549	2LHet	197549
N197875	2LHet	197875
N198094	2LHet	198094
N198512	2LHet	198512
N198665	2LHet	198665
N198829	2LHet	198829
N199064	2LHet	199064
N199336	2LHet	199336
N199488	2LHet	199488
N199636	2LHet	199636
N199832	2LHet	199832
N200042	2LHet	200042
N200243	2LHet	200243
N200434	2LHet	200434
N200634	2LHet	200634
N200919	2LHet	200919
N201182	2LHet	201182
N201384	2LHet	201384
N201591	2LHet	201591
N202002	2LHet	202002
N202277	2LHet	202277
N202463	2LHet	202463
N202664	2LHet	202664
N202897	2LHet	202897
N203310	2LHet	203310
N203689	2LHet	203689
N204494	2LHet	204494
N204982	2LHet	204982
N206366	2LHet	206366
N207268	2LHet	207268
N207951	2LHet	207951
N208988	2LHet	208988
N209141	2LHet	209141
N209393	2LHet	209393
N209679	2LHet	209679
N209897	2LHet	209897
N210205	2LHet	210205
N210429	2LHet	210429
N210633	2LHet	210633
N210924	2LHet	210924
N211193	2LHet	211193
N211375	2LHet	211375
N211536	2LHet	211536
N211757	2LHet	211757
N211937	2LHet	211937
N212100	2LHet	212100
N212275	2LHet	212275
N212443	2LHet	212443
N212679	2LHet	212679
N212848	2LHet	212848
N213040	2LHet	213040
N213279	2LHet	213279
N213605	2LHet	213605
N213898	2LHet	213898
N214274	2LHet	214274
N214565	2LHet	214565
N214928	2LHet	214928
N215137	2LHet	215137
N215740	2LHet	215740
N216009	2LHet	216009
N216288	2LHet	216288
N216615	2LHet	216615
N217426	2LHet	217426
N217891	2LHet	217891
N218070	2LHet	218070
N218280	2LHet	218280
N218720	2LHet	218720
N218954	2LHet	218954
N233047	2LHet	233047
N233361	2LHet	233361
N234192	2LHet	234192
N234517	2LHet	234517
N234681	2LHet	234681
N235195	2LHet	235195
N235369	2LHet	235369
N235959	2LHet	235959
N236737	2LHet	236737
N237955	2LHet	237955
N238404	2LHet	238404
N238612	2LHet	238612
N238796	2LHet	238796
N239085	2LHet	239085
N239565	2LHet	239565
N239975	2LHet	239975
N240140	2LHet	240140
N240406	2LHet	240406
N241098	2LHet	241098
N241247	2LHet	241247
N241463	2LHet	241463
N241828	2LHet	241828
N242011	2LHet	242011
N242208	2LHet	242208
N242366	2LHet	242366
N242559	2LHet	242559
N242757	2LHet	242757
N244788	2LHet	244788
N245260	2LHet	245260
N245491	2LHet	245491
N246943	2LHet	246943
N247251	2LHet	247251
N247462	2LHet	247462
N247701	2LHet	247701
N247931	2LHet	247931
N250378	2LHet	250378
N251043	2LHet	251043
N251519	2LHet	251519
N251692	2LHet	251692
N252512	2LHet	252512
N252662	2LHet	252662
N252878	2LHet	252878
N253174	2LHet	253174
N253376	2LHet	253376
N254282	2LHet	254282
N254547	2LHet	254547
N254935	2LHet	254935
N255344	2LHet	255344
N255915	2LHet	255915
N256278	2LHet	256278
N257550	2LHet	257550
N258592	2LHet	258592
N258763	2LHet	258763
N259183	2LHet	259183
N259378	2LHet	259378
N259692	2LHet	259692
N259975	2LHet	259975
N260242	2LHet	260242
N260431	2LHet	260431
N260659	2LHet	260659
N260814	2LHet	260814
N261159	2LHet	261159
N261375	2LHet	261375
N261965	2LHet	261965
N262256	2LHet	262256
N262535	2LHet	262535
N262819	2LHet	262819
N263673	2LHet	263673
N264138	2LHet	264138
N264317	2LHet	264317
N264527	2LHet	264527
N264967	2LHet	264967
N265201	2LHet	265201
N265629	2LHet	265629
N265826	2LHet	265826
N266636	2LHet	266636
N266879	2LHet	266879
N267043	2LHet	267043
N267478	2LHet	267478
N268335	2LHet	268335
N268662	2LHet	268662
N268866	2LHet	268866
N269841	2LHet	269841
N271003	2LHet	271003
N271169	2LHet	271169
N271402	2LHet	271402
N271959	2LHet	271959
N272110	2LHet	272110
N272300	2LHet	272300
N278668	2LHet	278668
N278841	2LHet	278841
N279214	2LHet	279214
N279421	2LHet	279421
N279881	2LHet	279881
N280044	2LHet	280044
N280350	2LHet	280350
N280563	2LHet	280563
N280852	2LHet	280852
N281107	2LHet	281107
N282802	2LHet	282802
N283393	2LHet	283393
N284621	2LHet	284621
N285650	2LHet	285650
N286176	2LHet	286176
N286489	2LHet	286489
N288755	2LHet	288755
N288919	2LHet	288919
N289264	2LHet	289264
N289713	2LHet	289713
N289965	2LHet	289965
N290596	2LHet	290596
N291524	2LHet	291524
N291726	2LHet	291726
N292030	2LHet	292030
N292292	2LHet	292292
N292500	2LHet	292500
N292649	2LHet	292649
N293003	2LHet	293003
N293503	2LHet	293503
N293760	2LHet	293760
N294057	2LHet	294057
N294231	2LHet	294231
N294477	2LHet	294477
N294747	2LHet	294747
N294918	2LHet	294918
N295188	2LHet	295188
N295355	2LHet	295355
N295656	2LHet	295656
N295849	2LHet	295849
N296077	2LHet	296077
N296429	2LHet	296429
N296628	2LHet	296628
N297260	2LHet	297260
N297788	2LHet	297788
N298379	2LHet	298379
N298644	2LHet	298644
N298997	2LHet	298997
N299503	2LHet	299503
N299744	2LHet	299744
N300183	2LHet	300183
N300740	2LHet	300740
N300907	2LHet	300907
N301151	2LHet	301151
N301399	2LHet	301399
N301630	2LHet	301630
N302241	2LHet	302241
N302499	2LHet	302499
N303841	2LHet	303841
N304097	2LHet	304097
N305390	2LHet	305390
N305552	2LHet	305552
N305739	2LHet	305739
N306143	2LHet	306143
N306491	2LHet	306491
N306707	2LHet	306707
N307059	2LHet	307059
N307632	2LHet	307632
N308009	2LHet	308009
N308239	2LHet	308239
N308592	2LHet	308592
N308929	2LHet	308929
N309114	2LHet	309114
N309303	2LHet	309303
N309567	2LHet	309567
N309917	2LHet	309917
N310085	2LHet	310085
N310408	2LHet	310408
N310579	2LHet	310579
N310864	2LHet	310864
N311031	2LHet	311031
N311284	2LHet	311284
N311530	2LHet	311530
N311971	2LHet	311971
N312209	2LHet	312209
N312524	2LHet	312524
N312780	2LHet	312780
N313147	2LHet	313147
N313319	2LHet	313319
N313487	2LHet	313487
N313796	2LHet	313796
N313963	2LHet	313963
N314254	2LHet	314254
N314626	2LHet	314626
N314891	2LHet	314891
N315143	2LHet	315143
N315371	2LHet	315371
N315579	2LHet	315579
N315957	2LHet	315957
N316294	2LHet	316294
N316544	2LHet	316544
N316887	2LHet	316887
N317073	2LHet	317073
N317531	2LHet	317531
N317772	2LHet	317772
N317934	2LHet	317934
N318182	2LHet	318182
N318484	2LHet	318484
N318814	2LHet	318814
N319817	2LHet	319817
N320139	2LHet	320139
N320458	2LHet	320458
N320784	2LHet	320784
N320993	2LHet	320993
N321141	2LHet	321141
N321335	2LHet	321335
N321520	2LHet	321520
N322471	2LHet	322471
N322912	2LHet	322912
N323131	2LHet	323131
N323349	2LHet	323349
N323499	2LHet	323499
N323777	2LHet	323777
N324092	2LHet	324092
N324321	2LHet	324321
N324521	2LHet	324521
N324708	2LHet	324708
N324895	2LHet	324895
N325106	2LHet	325106
N325284	2LHet	325284
N325498	2LHet	325498
N325725	2LHet	325725
N325973	2LHet	325973
N326227	2LHet	326227
N326421	2LHet	326421
N326579	2LHet	326579
N326754	2LHet	326754
N326913	2LHet	326913
N327080	2LHet	327080
N327297	2LHet	327297
N327461	2LHet	327461
N327731	2LHet	327731
N328058	2LHet	328058
N328472	2LHet	328472
N329505	2LHet	329505
N329692	2LHet	329692
N330003	2LHet	330003
N330164	2LHet	330164
N330420	2LHet	330420
N330672	2LHet	330672
N330950	2LHet	330950
N332239	2LHet	332239
N332910	2LHet	332910
N333088	2LHet	333088
N333374	2LHet	333374
N334171	2LHet	334171
N334331	2LHet	334331
N335153	2LHet	335153
N335493	2LHet	335493
N335935	2LHet	335935
N336903	2LHet	336903
N337645	2LHet	337645
N337916	2LHet	337916
N338264	2LHet	338264
N338790	2LHet	338790
N339551	2LHet	339551
N339724	2LHet	339724
N340054	2LHet	340054
N340404	2LHet	340404
N340572	2LHet	340572
N340895	2LHet	340895
N341066	2LHet	341066
N341336	2LHet	341336
N341503	2LHet	341503
N341807	2LHet	341807
N342000	2LHet	342000
N342152	2LHet	342152
N342732	2LHet	342732
N343016	2LHet	343016
N343832	2LHet	343832
N344016	2LHet	344016
N344375	2LHet	344375
N344748	2LHet	344748
N344962	2LHet	344962
N345530	2LHet	345530
N345785	2LHet	345785
N346096	2LHet	346096
N346722	2LHet	346722
N346939	2LHet	346939
N347412	2LHet	347412
N347581	2LHet	347581
N348213	2LHet	348213
N349705	2LHet	349705
N349859	2LHet	349859
N350166	2LHet	350166
N350337	2LHet	350337
N350568	2LHet	350568
N350991	2LHet	350991
N351225	2LHet	351225
N351486	2LHet	351486
N351637	2LHet	351637
N351838	2LHet	351838
N352698	2LHet	352698
N352953	2LHet	352953
N353241	2LHet	353241
N353392	2LHet	353392
N353763	2LHet	353763
N353992	2LHet	353992
N354183	2LHet	354183
N354341	2LHet	354341
N354628	2LHet	354628
N354815	2LHet	354815
N354976	2LHet	354976
N355200	2LHet	355200
N355368	2LHet	355368
N355655	2LHet	355655
N355877	2LHet	355877
N356276	2LHet	356276
N356746	2LHet	356746
N356955	2LHet	356955
N357150	2LHet	357150
N357462	2LHet	357462
N357673	2LHet	357673
N358030	2LHet	358030
N358189	2LHet	358189
N358509	2LHet	358509
N358682	2LHet	358682
N359457	2LHet	359457
N360075	2LHet	360075
N360252	2LHet	360252
N360430	2LHet	360430
N360675	2LHet	360675
N361108	2LHet	361108
N361679	2LHet	361679
N361973	2LHet	361973
N362166	2LHet	362166
N362446	2LHet	362446
N362610	2LHet	362610
N362758	2LHet	362758
N362938	2LHet	362938
N363194	2LHet	363194
N363388	2LHet	363388
N363602	2LHet	363602
N363888	2LHet	363888
N364057	2LHet	364057
N364258	2LHet	364258
N364569	2LHet	364569
N364834	2LHet	364834
N365092	2LHet	365092
N365348	2LHet	365348
N365550	2LHet	365550
N365699	2LHet	365699
N366734	2LHet	366734
N366928	2LHet	366928
N368146	2LHet	368146
N368392	2LHet	368392
N368626	2LHet	368626
N368782	2LHet	368782
N1402	2RHet	1402
N2034	2RHet	2034
N2207	2RHet	2207
N2388	2RHet	2388
N2576	2RHet	2576
N2818	2RHet	2818
N2978	2RHet	2978
N3184	2RHet	3184
N3475	2RHet	3475
N3630	2RHet	3630
N3865	2RHet	3865
N4026	2RHet	4026
N4216	2RHet	4216
N4470	2RHet	4470
N4768	2RHet	4768
N4966	2RHet	4966
N5192	2RHet	5192
N5503	2RHet	5503
N5718	2RHet	5718
N6007	2RHet	6007
N6176	2RHet	6176
N6396	2RHet	6396
N8050	2RHet	8050
N8414	2RHet	8414
N8579	2RHet	8579
N9168	2RHet	9168
N12792	2RHet	12792
N12969	2RHet	12969
N13175	2RHet	13175
N13421	2RHet	13421
N13768	2RHet	13768
N13998	2RHet	13998
N14289	2RHet	14289
N14437	2RHet	14437
N15060	2RHet	15060
N15274	2RHet	15274
N15725	2RHet	15725
N16391	2RHet	16391
N16577	2RHet	16577
N16779	2RHet	16779
N16932	2RHet	16932
N17279	2RHet	17279
N17571	2RHet	17571
N17857	2RHet	17857
N18429	2RHet	18429
N18902	2RHet	18902
N19413	2RHet	19413
N19638	2RHet	19638
N19808	2RHet	19808
N20198	2RHet	20198
N20361	2RHet	20361
N20625	2RHet	20625
N20781	2RHet	20781
N21072	2RHet	21072
N21384	2RHet	21384
N21591	2RHet	21591
N21755	2RHet	21755
N21915	2RHet	21915
N22263	2RHet	22263
N22564	2RHet	22564
N22803	2RHet	22803
N23052	2RHet	23052
N23382	2RHet	23382
N23554	2RHet	23554
N23758	2RHet	23758
N23965	2RHet	23965
N24291	2RHet	24291
N24666	2RHet	24666
N24817	2RHet	24817
N25186	2RHet	25186
N25524	2RHet	25524
N25763	2RHet	25763
N27429	2RHet	27429
N27605	2RHet	27605
N28536	2RHet	28536
N30855	2RHet	30855
N31480	2RHet	31480
N31745	2RHet	31745
N32095	2RHet	32095
N32468	2RHet	32468
N32853	2RHet	32853
N33290	2RHet	33290
N33850	2RHet	33850
N34019	2RHet	34019
N34261	2RHet	34261
N34504	2RHet	34504
N34858	2RHet	34858
N35051	2RHet	35051
N35620	2RHet	35620
N35811	2RHet	35811
N36620	2RHet	36620
N36994	2RHet	36994
N37567	2RHet	37567
N37891	2RHet	37891
N39006	2RHet	39006
N39257	2RHet	39257
N39555	2RHet	39555
N40040	2RHet	40040
N41550	2RHet	41550
N44893	2RHet	44893
N45177	2RHet	45177
N45474	2RHet	45474
N45647	2RHet	45647
N45802	2RHet	45802
N46737	2RHet	46737
N46922	2RHet	46922
N47127	2RHet	47127
N47294	2RHet	47294
N47677	2RHet	47677
N47947	2RHet	47947
N48242	2RHet	48242
N48393	2RHet	48393
N48603	2RHet	48603
N48970	2RHet	48970
N49331	2RHet	49331
N49568	2RHet	49568
N49749	2RHet	49749
N50267	2RHet	50267
N50819	2RHet	50819
N51044	2RHet	51044
N55015	2RHet	55015
N60822	2RHet	60822
N61705	2RHet	61705
N62418	2RHet	62418
N62612	2RHet	62612
N63478	2RHet	63478
N63715	2RHet	63715
N64313	2RHet	64313
N65196	2RHet	65196
N65909	2RHet	65909
N66103	2RHet	66103
N66970	2RHet	66970
N67207	2RHet	67207
N68675	2RHet	68675
N69073	2RHet	69073
N70449	2RHet	70449
N71202	2RHet	71202
N76179	2RHet	76179
N79866	2RHet	79866
N80091	2RHet	80091
N80342	2RHet	80342
N81322	2RHet	81322
N81682	2RHet	81682
N82246	2RHet	82246
N82400	2RHet	82400
N83466	2RHet	83466
N83809	2RHet	83809
N83958	2RHet	83958
N84144	2RHet	84144
N84564	2RHet	84564
N84766	2RHet	84766
N85544	2RHet	85544
N89663	2RHet	89663
N89922	2RHet	89922
N90240	2RHet	90240
N90950	2RHet	90950
N93020	2RHet	93020
N95377	2RHet	95377
N96330	2RHet	96330
N96846	2RHet	96846
N97085	2RHet	97085
N97361	2RHet	97361
N97729	2RHet	97729
N97986	2RHet	97986
N98329	2RHet	98329
N98747	2RHet	98747
N98960	2RHet	98960
N99171	2RHet	99171
N99353	2RHet	99353
N99536	2RHet	99536
N99686	2RHet	99686
N99866	2RHet	99866
N100205	2RHet	100205
N100685	2RHet	100685
N101593	2RHet	101593
N101850	2RHet	101850
N102148	2RHet	102148
N102368	2RHet	102368
N103147	2RHet	103147
N104978	2RHet	104978
N105683	2RHet	105683
N105831	2RHet	105831
N108988	2RHet	108988
N109606	2RHet	109606
N109780	2RHet	109780
N109987	2RHet	109987
N110154	2RHet	110154
N110314	2RHet	110314
N110493	2RHet	110493
N110836	2RHet	110836
N111095	2RHet	111095
N111380	2RHet	111380
N111570	2RHet	111570
N111782	2RHet	111782
N112173	2RHet	112173
N112359	2RHet	112359
N112546	2RHet	112546
N112747	2RHet	112747
N112975	2RHet	112975
N113245	2RHet	113245
N113419	2RHet	113419
N113569	2RHet	113569
N113718	2RHet	113718
N113937	2RHet	113937
N114360	2RHet	114360
N114603	2RHet	114603
N114848	2RHet	114848
N114996	2RHet	114996
N115150	2RHet	115150
N115352	2RHet	115352
N115537	2RHet	115537
N116201	2RHet	116201
N116394	2RHet	116394
N116672	2RHet	116672
N116863	2RHet	116863
N117945	2RHet	117945
N118138	2RHet	118138
N118916	2RHet	118916
N122518	2RHet	122518
N122922	2RHet	122922
N123782	2RHet	123782
N124159	2RHet	124159
N124307	2RHet	124307
N124612	2RHet	124612
N128346	2RHet	128346
N128603	2RHet	128603
N129747	2RHet	129747
N131530	2RHet	131530
N131700	2RHet	131700
N131859	2RHet	131859
N132104	2RHet	132104
N136213	2RHet	136213
N136576	2RHet	136576
N136923	2RHet	136923
N138492	2RHet	138492
N139407	2RHet	139407
N139583	2RHet	139583
N139750	2RHet	139750
N140132	2RHet	140132
N140929	2RHet	140929
N142383	2RHet	142383
N142792	2RHet	142792
N143107	2RHet	143107
N143526	2RHet	143526
N143909	2RHet	143909
N144193	2RHet	144193
N144501	2RHet	144501
N144979	2RHet	144979
N145245	2RHet	145245
N145497	2RHet	145497
N145762	2RHet	145762
N146022	2RHet	146022
N146251	2RHet	146251
N146456	2RHet	146456
N146669	2RHet	146669
N146906	2RHet	146906
N147215	2RHet	147215
N147583	2RHet	147583
N148049	2RHet	148049
N148345	2RHet	148345
N149349	2RHet	149349
N150373	2RHet	150373
N150654	2RHet	150654
N151006	2RHet	151006
N151495	2RHet	151495
N151673	2RHet	151673
N152076	2RHet	152076
N152232	2RHet	152232
N152554	2RHet	152554
N152735	2RHet	152735
N153668	2RHet	153668
N154486	2RHet	154486
N155041	2RHet	155041
N155328	2RHet	155328
N155572	2RHet	155572
N156026	2RHet	156026
N156618	2RHet	156618
N156858	2RHet	156858
N157148	2RHet	157148
N157478	2RHet	157478
N157639	2RHet	157639
N157807	2RHet	157807
N158249	2RHet	158249
N158541	2RHet	158541
N158829	2RHet	158829
N159035	2RHet	159035
N159223	2RHet	159223
N159505	2RHet	159505
N159940	2RHet	159940
N160112	2RHet	160112
N160323	2RHet	160323
N160526	2RHet	160526
N160750	2RHet	160750
N161003	2RHet	161003
N161368	2RHet	161368
N161595	2RHet	161595
N162137	2RHet	162137
N162923	2RHet	162923
N163110	2RHet	163110
N163494	2RHet	163494
N164093	2RHet	164093
N164707	2RHet	164707
N164926	2RHet	164926
N165217	2RHet	165217
N165375	2RHet	165375
N165545	2RHet	165545
N165819	2RHet	165819
N166043	2RHet	166043
N166206	2RHet	166206
N166364	2RHet	166364
N166721	2RHet	166721
N167543	2RHet	167543
N168409	2RHet	168409
N168782	2RHet	168782
N169121	2RHet	169121
N169540	2RHet	169540
N169966	2RHet	169966
N170299	2RHet	170299
N170590	2RHet	170590
N170786	2RHet	170786
N170992	2RHet	170992
N171235	2RHet	171235
N171505	2RHet	171505
N171862	2RHet	171862
N172094	2RHet	172094
N172644	2RHet	172644
N173455	2RHet	173455
N173662	2RHet	173662
N174666	2RHet	174666
N174904	2RHet	174904
N175198	2RHet	175198
N175357	2RHet	175357
N175526	2RHet	175526
N175689	2RHet	175689
N176134	2RHet	176134
N176316	2RHet	176316
N176839	2RHet	176839
N177387	2RHet	177387
N177627	2RHet	177627
N178029	2RHet	178029
N178562	2RHet	178562
N178979	2RHet	178979
N179527	2RHet	179527
N179803	2RHet	179803
N180038	2RHet	180038
N180389	2RHet	180389
N180580	2RHet	180580
N180877	2RHet	180877
N181326	2RHet	181326
N182571	2RHet	182571
N183199	2RHet	183199
N183788	2RHet	183788
N184080	2RHet	184080
N184482	2RHet	184482
N185015	2RHet	185015
N185432	2RHet	185432
N185980	2RHet	185980
N186256	2RHet	186256
N186486	2RHet	186486
N186850	2RHet	186850
N187041	2RHet	187041
N187338	2RHet	187338
N187787	2RHet	187787
N189032	2RHet	189032
N189660	2RHet	189660
N190482	2RHet	190482
N190771	2RHet	190771
N191176	2RHet	191176
N191709	2RHet	191709
N192266	2RHet	192266
N192550	2RHet	192550
N192732	2RHet	192732
N193084	2RHet	193084
N193293	2RHet	193293
N193666	2RHet	193666
N194199	2RHet	194199
N194399	2RHet	194399
N195095	2RHet	195095
N195361	2RHet	195361
N195635	2RHet	195635
N195813	2RHet	195813
N201998	2RHet	201998
N202640	2RHet	202640
N204161	2RHet	204161
N204314	2RHet	204314
N204543	2RHet	204543
N204802	2RHet	204802
N204978	2RHet	204978
N205621	2RHet	205621
N205942	2RHet	205942
N206161	2RHet	206161
N209397	2RHet	209397
N209595	2RHet	209595
N209821	2RHet	209821
N209996	2RHet	209996
N210265	2RHet	210265
N210494	2RHet	210494
N210781	2RHet	210781
N211068	2RHet	211068
N211466	2RHet	211466
N211671	2RHet	211671
N211904	2RHet	211904
N212141	2RHet	212141
N212400	2RHet	212400
N212748	2RHet	212748
N213054	2RHet	213054
N213276	2RHet	213276
N213460	2RHet	213460
N213632	2RHet	213632
N215052	2RHet	215052
N215894	2RHet	215894
N219863	2RHet	219863
N220279	2RHet	220279
N221515	2RHet	221515
N221890	2RHet	221890
N222084	2RHet	222084
N222439	2RHet	222439
N223844	2RHet	223844
N224435	2RHet	224435
N224617	2RHet	224617
N224801	2RHet	224801
N224951	2RHet	224951
N225206	2RHet	225206
N225433	2RHet	225433
N225655	2RHet	225655
N225884	2RHet	225884
N226111	2RHet	226111
N226292	2RHet	226292
N226637	2RHet	226637
N226800	2RHet	226800
N226997	2RHet	226997
N227224	2RHet	227224
N227535	2RHet	227535
N227753	2RHet	227753
N228039	2RHet	228039
N228208	2RHet	228208
N228392	2RHet	228392
N229618	2RHet	229618
N230263	2RHet	230263
N230664	2RHet	230664
N230961	2RHet	230961
N231135	2RHet	231135
N232969	2RHet	232969
N233209	2RHet	233209
N233402	2RHet	233402
N233747	2RHet	233747
N234059	2RHet	234059
N234239	2RHet	234239
N234404	2RHet	234404
N234699	2RHet	234699
N234933	2RHet	234933
N235253	2RHet	235253
N235524	2RHet	235524
N235732	2RHet	235732
N235884	2RHet	235884
N236072	2RHet	236072
N236417	2RHet	236417
N236598	2RHet	236598
N236748	2RHet	236748
N241202	2RHet	241202
N244451	2RHet	244451
N245816	2RHet	245816
N246020	2RHet	246020
N246210	2RHet	246210
N246483	2RHet	246483
N246633	2RHet	246633
N246815	2RHet	246815
N248919	2RHet	248919
N249944	2RHet	249944
N250294	2RHet	250294
N250559	2RHet	250559
N250817	2RHet	250817
N250971	2RHet	250971
N251157	2RHet	251157
N292792	2RHet	292792
N292962	2RHet	292962
N294165	2RHet	294165
N294319	2RHet	294319
N294614	2RHet	294614
N295184	2RHet	295184
N295822	2RHet	295822
N296448	2RHet	296448
N296767	2RHet	296767
N297525	2RHet	297525
N297695	2RHet	297695
N298898	2RHet	298898
N299052	2RHet	299052
N299347	2RHet	299347
N299916	2RHet	299916
N300555	2RHet	300555
N301181	2RHet	301181
N301500	2RHet	301500
N302258	2RHet	302258
N302428	2RHet	302428
N303631	2RHet	303631
N303782	2RHet	303782
N304460	2RHet	304460
N304758	2RHet	304758
N305029	2RHet	305029
N305581	2RHet	305581
N305947	2RHet	305947
N306148	2RHet	306148
N306350	2RHet	306350
N306825	2RHet	306825
N307182	2RHet	307182
N307343	2RHet	307343
N307514	2RHet	307514
N307697	2RHet	307697
N308248	2RHet	308248
N309775	2RHet	309775
N310024	2RHet	310024
N310266	2RHet	310266
N310515	2RHet	310515
N310692	2RHet	310692
N311490	2RHet	311490
N311927	2RHet	311927
N312180	2RHet	312180
N312501	2RHet	312501
N312668	2RHet	312668
N312851	2RHet	312851
N313126	2RHet	313126
N313338	2RHet	313338
N313530	2RHet	313530
N313842	2RHet	313842
N314045	2RHet	314045
N314662	2RHet	314662
N315187	2RHet	315187
N315832	2RHet	315832
N316233	2RHet	316233
N316704	2RHet	316704
N316944	2RHet	316944
N317235	2RHet	317235
N317443	2RHet	317443
N317620	2RHet	317620
N318324	2RHet	318324
N318536	2RHet	318536
N319302	2RHet	319302
N319450	2RHet	319450
N319954	2RHet	319954
N320165	2RHet	320165
N320322	2RHet	320322
N320603	2RHet	320603
N320915	2RHet	320915
N321109	2RHet	321109
N321969	2RHet	321969
N322213	2RHet	322213
N322941	2RHet	322941
N323151	2RHet	323151
N323310	2RHet	323310
N323493	2RHet	323493
N323678	2RHet	323678
N323831	2RHet	323831
N324345	2RHet	324345
N324529	2RHet	324529
N324800	2RHet	324800
N324981	2RHet	324981
N325150	2RHet	325150
N325319	2RHet	325319
N325502	2RHet	325502
N325731	2RHet	325731
N325883	2RHet	325883
N326060	2RHet	326060
N326216	2RHet	326216
N326397	2RHet	326397
N326567	2RHet	326567
N327090	2RHet	327090
N327343	2RHet	327343
N327820	2RHet	327820
N328129	2RHet	328129
N328385	2RHet	328385
N328560	2RHet	328560
N328994	2RHet	328994
N329510	2RHet	329510
N329932	2RHet	329932
N330258	2RHet	330258
N331323	2RHet	331323
N331511	2RHet	331511
N331841	2RHet	331841
N331992	2RHet	331992
N332468	2RHet	332468
N335416	2RHet	335416
N335691	2RHet	335691
N335863	2RHet	335863
N336920	2RHet	336920
N337109	2RHet	337109
N337346	2RHet	337346
N337525	2RHet	337525
N338048	2RHet	338048
N339223	2RHet	339223
N339687	2RHet	339687
N339962	2RHet	339962
N340134	2RHet	340134
N340983	2RHet	340983
N341191	2RHet	341191
N341380	2RHet	341380
N341617	2RHet	341617
N341796	2RHet	341796
N342130	2RHet	342130
N342359	2RHet	342359
N342588	2RHet	342588
N342924	2RHet	342924
N343089	2RHet	343089
N343338	2RHet	343338
N343541	2RHet	343541
N343731	2RHet	343731
N343895	2RHet	343895
N344350	2RHet	344350
N344563	2RHet	344563
N344776	2RHet	344776
N344969	2RHet	344969
N345129	2RHet	345129
N347212	2RHet	347212
N347778	2RHet	347778
N348628	2RHet	348628
N348967	2RHet	348967
N349152	2RHet	349152
N349311	2RHet	349311
N349816	2RHet	349816
N350261	2RHet	350261
N351726	2RHet	351726
N352069	2RHet	352069
N352258	2RHet	352258
N352510	2RHet	352510
N353840	2RHet	353840
N354078	2RHet	354078
N354578	2RHet	354578
N354873	2RHet	354873
N355214	2RHet	355214
N355424	2RHet	355424
N355792	2RHet	355792
N356414	2RHet	356414
N358002	2RHet	358002
N358175	2RHet	358175
N359764	2RHet	359764
N359955	2RHet	359955
N360327	2RHet	360327
N360673	2RHet	360673
N361047	2RHet	361047
N361472	2RHet	361472
N361781	2RHet	361781
N361966	2RHet	361966
N363127	2RHet	363127
N364217	2RHet	364217
N364729	2RHet	364729
N366032	2RHet	366032
N366307	2RHet	366307
N366493	2RHet	366493
N366878	2RHet	366878
N367800	2RHet	367800
N368126	2RHet	368126
N368351	2RHet	368351
N368518	2RHet	368518
N368722	2RHet	368722
N368896	2RHet	368896
N369315	2RHet	369315
N369576	2RHet	369576
N370505	2RHet	370505
N370725	2RHet	370725
N370931	2RHet	370931
N371104	2RHet	371104
N371275	2RHet	371275
N371577	2RHet	371577
N371762	2RHet	371762
N372367	2RHet	372367
N372936	2RHet	372936
N373634	2RHet	373634
N375087	2RHet	375087
N375695	2RHet	375695
N376223	2RHet	376223
N376420	2RHet	376420
N376708	2RHet	376708
N376873	2RHet	376873
N377312	2RHet	377312
N377473	2RHet	377473
N377630	2RHet	377630
N377940	2RHet	377940
N378331	2RHet	378331
N378529	2RHet	378529
N378884	2RHet	378884
N379054	2RHet	379054
N379934	2RHet	379934
N380165	2RHet	380165
N380327	2RHet	380327
N380778	2RHet	380778
N381076	2RHet	381076
N381416	2RHet	381416
N381727	2RHet	381727
N381901	2RHet	381901
N382064	2RHet	382064
N382226	2RHet	382226
N382480	2RHet	382480
N382631	2RHet	382631
N383307	2RHet	383307
N383607	2RHet	383607
N383839	2RHet	383839
N384235	2RHet	384235
N384502	2RHet	384502
N384691	2RHet	384691
N384850	2RHet	384850
N385051	2RHet	385051
N385242	2RHet	385242
N385426	2RHet	385426
N385604	2RHet	385604
N385827	2RHet	385827
N386111	2RHet	386111
N386687	2RHet	386687
N387103	2RHet	387103
N387839	2RHet	387839
N388615	2RHet	388615
N388868	2RHet	388868
N389327	2RHet	389327
N389705	2RHet	389705
N390113	2RHet	390113
N390285	2RHet	390285
N390508	2RHet	390508
N393296	2RHet	393296
N393755	2RHet	393755
N394627	2RHet	394627
N394991	2RHet	394991
N396380	2RHet	396380
N396564	2RHet	396564
N397191	2RHet	397191
N397412	2RHet	397412
N397867	2RHet	397867
N398509	2RHet	398509
N399048	2RHet	399048
N399347	2RHet	399347
N399499	2RHet	399499
N399771	2RHet	399771
N400043	2RHet	400043
N400521	2RHet	400521
N400754	2RHet	400754
N401027	2RHet	401027
N401190	2RHet	401190
N402164	2RHet	402164
N402456	2RHet	402456
N403095	2RHet	403095
N404594	2RHet	404594
N405036	2RHet	405036
N405751	2RHet	405751
N406035	2RHet	406035
N406271	2RHet	406271
N406437	2RHet	406437
N406796	2RHet	406796
N407097	2RHet	407097
N407305	2RHet	407305
N407467	2RHet	407467
N407646	2RHet	407646
N407808	2RHet	407808
N407968	2RHet	407968
N408262	2RHet	408262
N408420	2RHet	408420
N408606	2RHet	408606
N408873	2RHet	408873
N409153	2RHet	409153
N410537	2RHet	410537
N411754	2RHet	411754
N412144	2RHet	412144
N412350	2RHet	412350
N412955	2RHet	412955
N413352	2RHet	413352
N413506	2RHet	413506
N413820	2RHet	413820
N414143	2RHet	414143
N414298	2RHet	414298
N415051	2RHet	415051
N415309	2RHet	415309
N415698	2RHet	415698
N415846	2RHet	415846
N416233	2RHet	416233
N416474	2RHet	416474
N416923	2RHet	416923
N417436	2RHet	417436
N417827	2RHet	417827
N418067	2RHet	418067
N418250	2RHet	418250
N418829	2RHet	418829
N419005	2RHet	419005
N419879	2RHet	419879
N420167	2RHet	420167
N420434	2RHet	420434
N420659	2RHet	420659
N421966	2RHet	421966
N422132	2RHet	422132
N422413	2RHet	422413
N422609	2RHet	422609
N423214	2RHet	423214
N423611	2RHet	423611
N423765	2RHet	423765
N424079	2RHet	424079
N424402	2RHet	424402
N424557	2RHet	424557
N425310	2RHet	425310
N425568	2RHet	425568
N425957	2RHet	425957
N426105	2RHet	426105
N426492	2RHet	426492
N426733	2RHet	426733
N427182	2RHet	427182
N427695	2RHet	427695
N428086	2RHet	428086
N428326	2RHet	428326
N428509	2RHet	428509
N429088	2RHet	429088
N429264	2RHet	429264
N430138	2RHet	430138
N430426	2RHet	430426
N430693	2RHet	430693
N432223	2RHet	432223
N432387	2RHet	432387
N432645	2RHet	432645
N432858	2RHet	432858
N433307	2RHet	433307
N433557	2RHet	433557
N433947	2RHet	433947
N434144	2RHet	434144
N434601	2RHet	434601
N434852	2RHet	434852
N435288	2RHet	435288
N435445	2RHet	435445
N435897	2RHet	435897
N436147	2RHet	436147
N436534	2RHet	436534
N436743	2RHet	436743
N437353	2RHet	437353
N437723	2RHet	437723
N438148	2RHet	438148
N438767	2RHet	438767
N438954	2RHet	438954
N439114	2RHet	439114
N439812	2RHet	439812
N439963	2RHet	439963
N443408	2RHet	443408
N444252	2RHet	444252
N444415	2RHet	444415
N445784	2RHet	445784
N446428	2RHet	446428
N447552	2RHet	447552
N447720	2RHet	447720
N448029	2RHet	448029
N448278	2RHet	448278
N448608	2RHet	448608
N448776	2RHet	448776
N449077	2RHet	449077
N449232	2RHet	449232
N449733	2RHet	449733
N449994	2RHet	449994
N452016	2RHet	452016
N453548	2RHet	453548
N454178	2RHet	454178
N454682	2RHet	454682
N455866	2RHet	455866
N457925	2RHet	457925
N458654	2RHet	458654
N458815	2RHet	458815
N459001	2RHet	459001
N459740	2RHet	459740
N460410	2RHet	460410
N461736	2RHet	461736
N462672	2RHet	462672
N463134	2RHet	463134
N463493	2RHet	463493
N463945	2RHet	463945
N464181	2RHet	464181
N465231	2RHet	465231
N465616	2RHet	465616
N468116	2RHet	468116
N471442	2RHet	471442
N475855	2RHet	475855
N476056	2RHet	476056
N476299	2RHet	476299
N476917	2RHet	476917
N477722	2RHet	477722
N477912	2RHet	477912
N478061	2RHet	478061
N478259	2RHet	478259
N478532	2RHet	478532
N478781	2RHet	478781
N479655	2RHet	479655
N480230	2RHet	480230
N483019	2RHet	483019
N484064	2RHet	484064
N484591	2RHet	484591
N485375	2RHet	485375
N486039	2RHet	486039
N486222	2RHet	486222
N486462	2RHet	486462
N486804	2RHet	486804
N487044	2RHet	487044
N487477	2RHet	487477
N488114	2RHet	488114
N488455	2RHet	488455
N488862	2RHet	488862
N489645	2RHet	489645
N490572	2RHet	490572
N491220	2RHet	491220
N501034	2RHet	501034
N501240	2RHet	501240
N502450	2RHet	502450
N503796	2RHet	503796
N504235	2RHet	504235
N505228	2RHet	505228
N505593	2RHet	505593
N505831	2RHet	505831
N506155	2RHet	506155
N506421	2RHet	506421
N506699	2RHet	506699
N507017	2RHet	507017
N507235	2RHet	507235
N507542	2RHet	507542
N507690	2RHet	507690
N508058	2RHet	508058
N508411	2RHet	508411
N508718	2RHet	508718
N508991	2RHet	508991
N509281	2RHet	509281
N509629	2RHet	509629
N509838	2RHet	509838
N510055	2RHet	510055
N510520	2RHet	510520
N511163	2RHet	511163
N511400	2RHet	511400
N511688	2RHet	511688
N511868	2RHet	511868
N512112	2RHet	512112
N512800	2RHet	512800
N513048	2RHet	513048
N513330	2RHet	513330
N513485	2RHet	513485
N513768	2RHet	513768
N514107	2RHet	514107
N514460	2RHet	514460
N514673	2RHet	514673
N515038	2RHet	515038
N515337	2RHet	515337
N515676	2RHet	515676
N515885	2RHet	515885
N516056	2RHet	516056
N516220	2RHet	516220
N516457	2RHet	516457
N516657	2RHet	516657
N517388	2RHet	517388
N517607	2RHet	517607
N518008	2RHet	518008
N518208	2RHet	518208
N518835	2RHet	518835
N519072	2RHet	519072
N519366	2RHet	519366
N519544	2RHet	519544
N520620	2RHet	520620
N521103	2RHet	521103
N522035	2RHet	522035
N523235	2RHet	523235
N523528	2RHet	523528
N523734	2RHet	523734
N524092	2RHet	524092
N526675	2RHet	526675
N526844	2RHet	526844
N527157	2RHet	527157
N527475	2RHet	527475
N527650	2RHet	527650
N528120	2RHet	528120
N528285	2RHet	528285
N528660	2RHet	528660
N528856	2RHet	528856
N529004	2RHet	529004
N529454	2RHet	529454
N529771	2RHet	529771
N530096	2RHet	530096
N530318	2RHet	530318
N532084	2RHet	532084
N533781	2RHet	533781
N534930	2RHet	534930
N535303	2RHet	535303
N536061	2RHet	536061
N536390	2RHet	536390
N536566	2RHet	536566
N536756	2RHet	536756
N536945	2RHet	536945
N537336	2RHet	537336
N539004	2RHet	539004
N540280	2RHet	540280
N540799	2RHet	540799
N541009	2RHet	541009
N541253	2RHet	541253
N541517	2RHet	541517
N541762	2RHet	541762
N542082	2RHet	542082
N542230	2RHet	542230
N542378	2RHet	542378
N542710	2RHet	542710
N542870	2RHet	542870
N543135	2RHet	543135
N543391	2RHet	543391
N543683	2RHet	543683
N543864	2RHet	543864
N544547	2RHet	544547
N545258	2RHet	545258
N546236	2RHet	546236
N546413	2RHet	546413
N547036	2RHet	547036
N547333	2RHet	547333
N547648	2RHet	547648
N548199	2RHet	548199
N548450	2RHet	548450
N550265	2RHet	550265
N550655	2RHet	550655
N550845	2RHet	550845
N551035	2RHet	551035
N551209	2RHet	551209
N553285	2RHet	553285
N553621	2RHet	553621
N556862	2RHet	556862
N557614	2RHet	557614
N557954	2RHet	557954
N558109	2RHet	558109
N558409	2RHet	558409
N558599	2RHet	558599
N559129	2RHet	559129
N559464	2RHet	559464
N559828	2RHet	559828
N560003	2RHet	560003
N560335	2RHet	560335
N560488	2RHet	560488
N560814	2RHet	560814
N561190	2RHet	561190
N561518	2RHet	561518
N561703	2RHet	561703
N561980	2RHet	561980
N562340	2RHet	562340
N562630	2RHet	562630
N562994	2RHet	562994
N563155	2RHet	563155
N563320	2RHet	563320
N563506	2RHet	563506
N563771	2RHet	563771
N566305	2RHet	566305
N567253	2RHet	567253
N568920	2RHet	568920
N571213	2RHet	571213
N572399	2RHet	572399
N572905	2RHet	572905
N573554	2RHet	573554
N574286	2RHet	574286
N575417	2RHet	575417
N575764	2RHet	575764
N575972	2RHet	575972
N577514	2RHet	577514
N578910	2RHet	578910
N579232	2RHet	579232
N579385	2RHet	579385
N579702	2RHet	579702
N579895	2RHet	579895
N580967	2RHet	580967
N581289	2RHet	581289
N581733	2RHet	581733
N582309	2RHet	582309
N583053	2RHet	583053
N583205	2RHet	583205
N583545	2RHet	583545
N583704	2RHet	583704
N583914	2RHet	583914
N584240	2RHet	584240
N584625	2RHet	584625
N584870	2RHet	584870
N585846	2RHet	585846
N585998	2RHet	585998
N586434	2RHet	586434
N587676	2RHet	587676
N590075	2RHet	590075
N590493	2RHet	590493
N592323	2RHet	592323
N592510	2RHet	592510
N592709	2RHet	592709
N592971	2RHet	592971
N593148	2RHet	593148
N593374	2RHet	593374
N593545	2RHet	593545
N593697	2RHet	593697
N593916	2RHet	593916
N594133	2RHet	594133
N594315	2RHet	594315
N594715	2RHet	594715
N595082	2RHet	595082
N595290	2RHet	595290
N595439	2RHet	595439
N595641	2RHet	595641
N595823	2RHet	595823
N595992	2RHet	595992
N596335	2RHet	596335
N596525	2RHet	596525
N596853	2RHet	596853
N597163	2RHet	597163
N597350	2RHet	597350
N597549	2RHet	597549
N597799	2RHet	597799
N599586	2RHet	599586
N599779	2RHet	599779
N599947	2RHet	599947
N600125	2RHet	600125
N600312	2RHet	600312
N600769	2RHet	600769
N601003	2RHet	601003
N601415	2RHet	601415
N601660	2RHet	601660
N602187	2RHet	602187
N606280	2RHet	606280
N606996	2RHet	606996
N607479	2RHet	607479
N608048	2RHet	608048
N608585	2RHet	608585
N610268	2RHet	610268
N612142	2RHet	612142
N612622	2RHet	612622
N612793	2RHet	612793
N613258	2RHet	613258
N613778	2RHet	613778
N614113	2RHet	614113
N614353	2RHet	614353
N614525	2RHet	614525
N614794	2RHet	614794
N615301	2RHet	615301
N615587	2RHet	615587
N615892	2RHet	615892
N616688	2RHet	616688
N617003	2RHet	617003
N617155	2RHet	617155
N617613	2RHet	617613
N618784	2RHet	618784
N619680	2RHet	619680
N619965	2RHet	619965
N620119	2RHet	620119
N620319	2RHet	620319
N620926	2RHet	620926
N621131	2RHet	621131
N623058	2RHet	623058
N623235	2RHet	623235
N623431	2RHet	623431
N624689	2RHet	624689
N625486	2RHet	625486
N625899	2RHet	625899
N626206	2RHet	626206
N627529	2RHet	627529
N627767	2RHet	627767
N628153	2RHet	628153
N628322	2RHet	628322
N628863	2RHet	628863
N630020	2RHet	630020
N630507	2RHet	630507
N630663	2RHet	630663
N630922	2RHet	630922
N631148	2RHet	631148
N631542	2RHet	631542
N631857	2RHet	631857
N632365	2RHet	632365
N633096	2RHet	633096
N634070	2RHet	634070
N636747	2RHet	636747
N638280	2RHet	638280
N639339	2RHet	639339
N640669	2RHet	640669
N640868	2RHet	640868
N641640	2RHet	641640
N641804	2RHet	641804
N641980	2RHet	641980
N642659	2RHet	642659
N642808	2RHet	642808
N643027	2RHet	643027
N643374	2RHet	643374
N643559	2RHet	643559
N643755	2RHet	643755
N643902	2RHet	643902
N644064	2RHet	644064
N644291	2RHet	644291
N645315	2RHet	645315
N646627	2RHet	646627
N649675	2RHet	649675
N650415	2RHet	650415
N650587	2RHet	650587
N650771	2RHet	650771
N651031	2RHet	651031
N651189	2RHet	651189
N651347	2RHet	651347
N651515	2RHet	651515
N651667	2RHet	651667
N651863	2RHet	651863
N652033	2RHet	652033
N652256	2RHet	652256
N652412	2RHet	652412
N652607	2RHet	652607
N652862	2RHet	652862
N653163	2RHet	653163
N653359	2RHet	653359
N653587	2RHet	653587
N653895	2RHet	653895
N654073	2RHet	654073
N654236	2RHet	654236
N654398	2RHet	654398
N654652	2RHet	654652
N654839	2RHet	654839
N655846	2RHet	655846
N656289	2RHet	656289
N656531	2RHet	656531
N656935	2RHet	656935
N657213	2RHet	657213
N657491	2RHet	657491
N657780	2RHet	657780
N658076	2RHet	658076
N658493	2RHet	658493
N658693	2RHet	658693
N660229	2RHet	660229
N660700	2RHet	660700
N661098	2RHet	661098
N661374	2RHet	661374
N661677	2RHet	661677
N661987	2RHet	661987
N662425	2RHet	662425
N662621	2RHet	662621
N673260	2RHet	673260
N674466	2RHet	674466
N676700	2RHet	676700
N677020	2RHet	677020
N677308	2RHet	677308
N677651	2RHet	677651
N677920	2RHet	677920
N678358	2RHet	678358
N678775	2RHet	678775
N679052	2RHet	679052
N679624	2RHet	679624
N680089	2RHet	680089
N680256	2RHet	680256
N680707	2RHet	680707
N681036	2RHet	681036
N681683	2RHet	681683
N685463	2RHet	685463
N686001	2RHet	686001
N686310	2RHet	686310
N686529	2RHet	686529
N686734	2RHet	686734
N687041	2RHet	687041
N687361	2RHet	687361
N687525	2RHet	687525
N687930	2RHet	687930
N688133	2RHet	688133
N688368	2RHet	688368
N688803	2RHet	688803
N689096	2RHet	689096
N689303	2RHet	689303
N689462	2RHet	689462
N689811	2RHet	689811
N690017	2RHet	690017
N690194	2RHet	690194
N690529	2RHet	690529
N690682	2RHet	690682
N690850	2RHet	690850
N691032	2RHet	691032
N691229	2RHet	691229
N692089	2RHet	692089
N695115	2RHet	695115
N695355	2RHet	695355
N699165	2RHet	699165
N699848	2RHet	699848
N702542	2RHet	702542
N702850	2RHet	702850
N703776	2RHet	703776
N704017	2RHet	704017
N704193	2RHet	704193
N704737	2RHet	704737
N704982	2RHet	704982
N707807	2RHet	707807
N709267	2RHet	709267
N710978	2RHet	710978
N712692	2RHet	712692
N713069	2RHet	713069
N713304	2RHet	713304
N713490	2RHet	713490
N713676	2RHet	713676
N713894	2RHet	713894
N714676	2RHet	714676
N715164	2RHet	715164
N715590	2RHet	715590
N717335	2RHet	717335
N717610	2RHet	717610
N718203	2RHet	718203
N720489	2RHet	720489
N721559	2RHet	721559
N721715	2RHet	721715
N721967	2RHet	721967
N722262	2RHet	722262
N722552	2RHet	722552
N722747	2RHet	722747
N722942	2RHet	722942
N723357	2RHet	723357
N723575	2RHet	723575
N723926	2RHet	723926
N724276	2RHet	724276
N724823	2RHet	724823
N727174	2RHet	727174
N728569	2RHet	728569
N730267	2RHet	730267
N731254	2RHet	731254
N732018	2RHet	732018
N732684	2RHet	732684
[truncated: 13,897 more rows]
