# Supplementary material for: Genomic Organization of H2Av Containing Nucleosomes in Drosophila Heterochromatin
Source: PLoS One. 2011 Jun 27;6(6):e20511. doi: 10.1371/journal.pone.0020511 (PMC3124471; doi:10.1371/journal.pone.0020511)
Supplement: Data S2 — Reports the euchromatic genomic features used in this study. (TXT) [file pone.0020511.s002.txt]

chrom	start	end	strand	name	type
X	23076	20851	-	CG17636-RA	mRNA
X	23878	36728	+	RhoGAP1A-RA	mRNA
X	44813	39388	-	CG17707-RA	mRNA
X	72458	96056	+	SP71-RA	mRNA
X	139875	138083	-	CG3038-RB	mRNA
X	140040	148058	+	CG2995-RA	mRNA
X	148985	152503	+	cin-RB	mRNA
X	158028	152366	-	CG13377-RA	mRNA
X	160859	160278	-	CG13376-RA	mRNA
X	173667	163642	-	ewg-RB	mRNA
X	173736	244237	+	CG3777-RB	mRNA
X	184374	180616	-	CG13375-RA	mRNA
X	201717	202975	+	CG12470-RA	mRNA
X	209156	210590	+	Or1a-RA	mRNA
X	228832	211054	-	CG32816-RB	mRNA
X	250542	255278	+	y-RA	mRNA
X	264064	265024	+	ac-RA	mRNA
X	290093	291514	+	sc-RA	mRNA
X	303756	304852	+	l(1)sc-RA	mRNA
X	331475	330219	-	pcl-RA	mRNA
X	354533	357219	+	ase-RA	mRNA
X	363366	361082	-	Cyp4g1-RA	mRNA
X	370625	365085	-	Exp6-RA	mRNA
X	371180	372199	+	CG13373-RB	mRNA
X	372818	372227	-	CG18275-RA	mRNA
X	373479	374207	+	CG32817-RA	mRNA
X	375829	373896	-	CG18166-RA	mRNA
X	375969	376696	+	CG3176-RA	mRNA
X	381575	376831	-	CG18273-RA	mRNA
X	381972	384767	+	CG3156-RA	mRNA
X	387527	384820	-	CG17896-RB	mRNA
X	388933	390402	+	CG17778-RA	mRNA
X	390504	403113	+	svr-RA	mRNA
X	403451	422070	+	arg-RA	mRNA
X	417253	411254	-	elav-RA	mRNA
X	424324	421974	-	CG4293-RD	mRNA
X	425652	472172	+	Appl-RA	mRNA
X	476992	491855	+	vnd-RB	mRNA
X	514228	504579	-	CG13366-RA	mRNA
X	515241	514748	-	CG13365-RA	mRNA
X	515569	517081	+	mod(r)-RD	mRNA
X	517497	518798	+	CG13369-RA	mRNA
X	519234	518791	-	CG13364-RA	mRNA
X	519588	522059	+	CG17829-RA	mRNA
X	523495	522350	-	RpL36-RA	mRNA
X	523816	527666	+	l(1)1Bi-RA	mRNA
X	529760	527553	-	Dredd-RC	mRNA
X	529920	537793	+	su(s)-RA	mRNA
X	538794	540419	+	CG13367-RA	mRNA
X	541320	542636	+	Roc1a-RA	mRNA
X	550075	542522	-	Suv4-20-RA	mRNA
X	550105	551937	+	skpA-RA	mRNA
X	580873	643531	+	sdk-RD	mRNA
X	645330	643268	-	CG13362-RA	mRNA
X	647506	646043	-	CG13361-RA	mRNA
X	650221	652756	+	CG5254-RA	mRNA
X	653628	655394	+	CG5273-RA	mRNA
X	659172	656589	-	RpL22-RA	mRNA
X	664061	677344	+	fz3-RA	mRNA
X	678824	682077	+	tw-RA	mRNA
X	684122	681882	-	CG13360-RA	mRNA
X	687201	690404	+	CG16989-RA	mRNA
X	695490	691121	-	Rbf-RA	mRNA
X	697503	695701	-	CG13359-RA	mRNA
X	699552	697954	-	CG13358-RA	mRNA
X	700105	702235	+	CG7359-RA	mRNA
X	737246	702250	-	CG12467-RB	mRNA
X	738870	739229	+	CG14635-RA	mRNA
X	741201	740673	-	CG3713-RA	mRNA
X	756641	757234	+	CG14634-RB	mRNA
X	769765	770529	+	CG11664-RA	mRNA
X	775773	774943	-	CG14633-RA	mRNA
X	788515	789240	+	CG11663-RA	mRNA
X	802854	786651	-	CG14632-RA	mRNA
X	821596	817200	-	CG3711-RA	mRNA
X	822170	822900	+	MED22-RA	mRNA
X	824886	822825	-	CG3708-RA	mRNA
X	826499	828792	+	CG32815-RA	mRNA
X	826704	824963	-	CG3706-RA	mRNA
X	829265	831856	+	TRAM-RB	mRNA
X	834834	833202	-	CG3704-RA	mRNA
X	835090	837262	+	mus81-RA	mRNA
X	839805	836499	-	CG3703-RA	mRNA
X	841517	840686	-	CG3699-RA	mRNA
X	845915	843323	-	CG3690-RA	mRNA
X	884615	884935	+	CG18823-RA	mRNA
X	905676	905134	-	TfIIA-S-2-RA	mRNA
X	906068	906659	+	CG14631-RA	mRNA
X	920736	908013	-	CG11638-RA	mRNA
X	920890	922325	+	CG3021-RA	mRNA
X	924606	922320	-	CDC45L-RA	mRNA
X	924876	927151	+	CG33082-RA	mRNA
X	925538	927152	+	CG14630-RA	mRNA
X	927027	940806	+	su(w[a])-RD	mRNA
X	945570	946661	+	CG14629-RA	mRNA
X	1028547	967931	-	CG3655-RB	mRNA
X	1039677	1040167	+	CG14628-RA	mRNA
X	1056423	1052660	-	eIF4E-7-RA	mRNA
X	1058065	1057653	-	CG34320-RA	mRNA
X	1065462	1066775	+	CG11378-RA	mRNA
X	1070055	1067908	-	CG11384-RA	mRNA
X	1074240	1074902	+	CG11379-RA	mRNA
X	1076135	1076947	+	CG14627-RA	mRNA
X	1078815	1082623	+	CG14626-RA	mRNA
X	1085444	1090705	+	CG11380-RA	mRNA
X	1093651	1096954	+	CG14625-RB	mRNA
X	1097812	1099468	+	CG11381-RA	mRNA
X	1100802	1101494	+	CG14624-RA	mRNA
X	1104130	1105746	+	CG11382-RB	mRNA
X	1109164	1107554	-	CG11398-RA	mRNA
X	1130666	1111111	-	CG3638-RA	mRNA
X	1133892	1130905	-	CG11403-RA	mRNA
X	1168682	1136773	-	A3-3-RA	mRNA
X	1182079	1182756	+	CG32812-RA	mRNA
X	1202860	1202441	-	CG18091-RA	mRNA
X	1216389	1183740	-	DAAM-RB	mRNA
X	1216558	1223487	+	fs(1)N-RA	mRNA
X	1227729	1223547	-	CG11409-RB	mRNA
X	1236118	1238809	+	CG11412-RB	mRNA
X	1240611	1242047	+	Tsp2A-RA	mRNA
X	1243390	1238907	-	CG11418-RA	mRNA
X	1248009	1243920	-	CG12773-RA	mRNA
X	1248076	1250513	+	CG11417-RA	mRNA
X	1251646	1250521	-	png-RA	mRNA
X	1263393	1264086	+	CG14770-RA	mRNA
X	1264599	1268773	+	CG3056-RA	mRNA
X	1269580	1272890	+	SNF1A-RA	mRNA
X	1274509	1272741	-	CG3719-RA	mRNA
X	1274949	1286884	+	CG32813-RD	mRNA
X	1287098	1291371	+	CG11448-RA	mRNA
X	1308295	1343049	+	futsch-RC	mRNA
X	1322085	1322285	+	CG14773-RA	mRNA
X	1346724	1348137	+	Gr2a-RA	mRNA
X	1351087	1349248	-	CG14785-RA	mRNA
X	1354591	1351208	-	CG14786-RA	mRNA
X	1355700	1354840	-	CG14787-RA	mRNA
X	1358245	1356013	-	l(1)G0431-RA	mRNA
X	1360465	1358388	-	O-fut2-RA	mRNA
X	1360786	1362725	+	CG14777-RB	mRNA
X	1363679	1362763	-	CG32808-RA	mRNA
X	1363851	1364593	+	CG14778-RA	mRNA
X	1364699	1366350	+	pck-RA	mRNA
X	1366558	1367760	+	CG14780-RA	mRNA
X	1370963	1367909	-	Rab27-RB	mRNA
X	1371127	1372515	+	CG14781-RA	mRNA
X	1372585	1375455	+	CG14782-RA	mRNA
X	1377446	1375824	-	sta-RA	mRNA
X	1401841	1380255	-	Nmdar2-RC	mRNA
X	1406832	1406329	-	CG14795-RB	mRNA
X	1407092	1411653	+	CG32810-RB	mRNA
X	1452205	1446424	-	CG14796-RA	mRNA
X	1504545	1543430	+	br-RC	mRNA
X	1559088	1562487	+	dor-RA	mRNA
X	1563312	1562033	-	CG3740-RA	mRNA
X	1563626	1567144	+	hfw-RA	mRNA
X	1577703	1578489	+	CG14797-RA	mRNA
X	1580659	1584221	+	b6-RA	mRNA
X	1586580	1574044	-	CG32809-RB	mRNA
X	1586869	1587876	+	CG14798-RB	mRNA
X	1589922	1587645	-	a6-RA	mRNA
X	1604196	1602971	-	CG3795-RA	mRNA
X	1648072	1640424	-	Scgdelta-RA	mRNA
X	1651323	1651051	-	CG14809-RA	mRNA
X	1667783	1678034	+	Adar-RA	mRNA
X	1683623	1684449	+	CG32806-RA	mRNA
X	1714374	1713528	-	CG14810-RA	mRNA
X	1716183	1715533	-	CG14811-RA	mRNA
X	1719693	1720710	+	CG14799-RA	mRNA
X	1725355	1746970	+	CG14801-RB	mRNA
X	1752984	1752003	-	CG14812-RA	mRNA
X	1755825	1753176	-	deltaCOP-RA	mRNA
X	1759868	1756011	-	CG14814-RB	mRNA
X	1759942	1760917	+	MED18-RA	mRNA
X	1762821	1766384	+	CG14803-RA	mRNA
X	1763094	1760856	-	CG14815-RA	mRNA
X	1767570	1766435	-	CG14816-RA	mRNA
X	1767896	1770514	+	CG14804-RA	mRNA
X	1771231	1770738	-	CG14817-RA	mRNA
X	1771352	1773114	+	CG14805-RA	mRNA
X	1773615	1773044	-	CG14818-RA	mRNA
X	1774330	1775467	+	CG14806-RA	mRNA
X	1783808	1775340	-	trr-RC	mRNA
X	1784332	1785313	+	mRpL16-RA	mRNA
X	1794673	1785434	-	arm-RD	mRNA
X	1795971	1794721	-	CG32803-RA	mRNA
X	1796820	1796185	-	CG32801-RA	mRNA
X	1802276	1813967	+	mip130-RA	mRNA
X	1802860	1797739	-	Edem1-RC	mRNA
X	1802957	1810054	+	CG17766-RA	mRNA
X	1816894	1814328	-	eIF2B-epsilon-RA	mRNA
X	1817038	1821555	+	CG3573-RA	mRNA
X	1821713	1824552	+	CG11596-RC	mRNA
X	1834040	1831731	-	CG3857-RA	mRNA
X	1834269	1835574	+	CG3587-RA	mRNA
X	1887256	1888227	+	CG3600-RA	mRNA
X	1891620	1898128	+	Hr4-RC	mRNA
X	1903376	1901937	-	CG4406-RA	mRNA
X	1906357	1916691	+	east-RB	mRNA
X	1935316	1932829	-	usp-RA	mRNA
X	1936344	1919127	-	Actn-RB	mRNA
X	1937851	1937074	-	CG4325-RA	mRNA
X	1942427	1938324	-	moody-RA	mRNA
X	1946650	1949447	+	CG4313-RA	mRNA
X	1955948	1949951	-	CG4290-RA	mRNA
X	1959169	1956350	-	CG4281-RA	mRNA
X	1960392	1959310	-	CG14054-RA	mRNA
X	1962640	1963725	+	CG4194-RA	mRNA
X	1966446	1968927	+	CG4061-RA	mRNA
X	1967511	1960459	-	CG4199-RE	mRNA
X	1969897	1968831	-	CG4045-RA	mRNA
X	1971015	1972488	+	CG4025-RA	mRNA
X	1974416	1972371	-	CG16903-RA	mRNA
X	1974645	1987129	+	Unc-76-RB	mRNA
X	1988269	2007697	+	csw-RA	mRNA
X	2017164	2010899	-	ph-d-RB	mRNA
X	2030578	2020237	-	ph-p-RA	mRNA
X	2035521	2038972	+	CG3835-RB	mRNA
X	2039169	2042599	+	Pgd-RA	mRNA
X	2043633	2042480	-	bcn92-RA	mRNA
X	2053016	2044135	-	wapl-RA	mRNA
X	2056160	2053175	-	Cyp4d1-RB	mRNA
X	2060848	2066314	+	CG3630-RA	mRNA
X	2066560	2067173	+	CG3621-RA	mRNA
X	2069346	2067530	-	Cyp4d14-RA	mRNA
X	2070924	2072767	+	Cyp4d2-RA	mRNA
X	2072917	2075034	+	Cyp4ae1-RA	mRNA
X	2075127	2076972	+	pn-RA	mRNA
X	2078683	2076851	-	Nmd3-RA	mRNA
X	2078998	2079210	+	CG17776-RA	mRNA
X	2081211	2081501	+	CG17777-RA	mRNA
X	2081855	2082748	+	CG3457-RA	mRNA
X	2087092	2085978	-	CG14053-RA	mRNA
X	2088616	2099406	+	Mct1-RA	mRNA
X	2097837	2095852	-	CG18031-RA	mRNA
X	2107808	2099883	-	msta-RB	mRNA
X	2116492	2108319	-	Vinc-RA	mRNA
X	2117884	2118698	+	CG14052-RA	mRNA
X	2119744	2132089	+	pcx-RB	mRNA
X	2136071	2131956	-	kz-RA	mRNA
X	2136137	2140079	+	fs(1)K10-RA	mRNA
X	2140264	2141609	+	Or2a-RA	mRNA
X	2144014	2141610	-	crn-RA	mRNA
X	2146017	2144172	-	CG3191-RA	mRNA
X	2148163	2146365	-	CG3091-RA	mRNA
X	2153896	2148432	-	CG3078-RA	mRNA
X	2156560	2154236	-	l(1)G0144-RA	mRNA
X	2156875	2158854	+	CG3071-RA	mRNA
X	2164789	2159433	-	CG2924-RA	mRNA
X	2169111	2165300	-	CG2918-RA	mRNA
X	2170006	2171743	+	CG34333-RA	mRNA
X	2186779	2175545	-	CG2865-RA	mRNA
X	2216297	2215887	-	CG34052-RA	mRNA
X	2219723	2218859	-	CG14050-RA	mRNA
X	2221161	2222974	+	CG2854-RA	mRNA
X	2224192	2224859	+	CG33218-RA	mRNA
X	2227719	2225439	-	Ilp6-RA	mRNA
X	2227994	2237904	+	phl-RC	mRNA
X	2238670	2238028	-	mRpL14-RA	mRNA
X	2248298	2239166	-	ptr-RB	mRNA
X	2269805	2262591	-	CG14047-RA	mRNA
X	2281697	2272151	-	CG14045-RA	mRNA
X	2304932	2303390	-	CG12496-RA	mRNA
X	2319738	2319130	-	CG32797-RA	mRNA
X	2322996	2321140	-	gt-RB	mRNA
X	2338009	2336340	-	tko-RB	mRNA
X	2341802	2344583	+	z-RA	mRNA
X	2364036	2338197	-	boi-RB	mRNA
X	2439423	2365016	-	trol-RF	mRNA
X	2448134	2470486	+	CG13758-RA	mRNA
X	2474247	2473316	-	CG8310-RA	mRNA
X	2476737	2477858	+	CG13759-RA	mRNA
X	2479732	2478325	-	CG13760-RB	mRNA
X	2480010	2481926	+	wds-RA	mRNA
X	2482534	2492638	+	egh-RC	mRNA
X	2498085	2493190	-	Klp3A-RA	mRNA
X	2498224	2500860	+	mit(1)15-RB	mRNA
X	2502700	2500712	-	Bzd-RB	mRNA
X	2504395	2503276	-	CG8636-RA	mRNA
X	2513771	2512374	-	Tsp3A-RA	mRNA
X	2513833	2516178	+	CG9904-RA	mRNA
X	2518608	2516225	-	CG13762-RA	mRNA
X	2519051	2527386	+	CG10260-RB	mRNA
X	2527983	2569667	+	sgg-RB	mRNA
X	2575756	2574307	-	HLH3B-RA	mRNA
X	2576965	2576020	-	CG2652-RA	mRNA
X	2579613	2586813	+	per-RA	mRNA
X	2587919	2586764	-	CG2650-RA	mRNA
X	2592248	2588756	-	CG2658-RA	mRNA
X	2592737	2594951	+	CG2662-RA	mRNA
X	2597809	2595150	-	Csat-RA	mRNA
X	2598609	2600099	+	eIF2B-beta-RA	mRNA
X	2601468	2600192	-	CG2680-RA	mRNA
X	2602717	2605701	+	CG2681-RA	mRNA
X	2607990	2605781	-	CG2685-RA	mRNA
X	2608114	2611688	+	CG2694-RA	mRNA
X	2614358	2611673	-	CG2701-RA	mRNA
X	2614501	2618192	+	fs(1)Yb-RA	mRNA
X	2618319	2620614	+	fs(1)Ya-RA	mRNA
X	2620740	2621522	+	CG2709-RA	mRNA
X	2621733	2624092	+	dwg-RA	mRNA
X	2626218	2624252	-	CG2713-RA	mRNA
X	2626411	2628442	+	CG2712-RA	mRNA
X	2632810	2628277	-	crm-RB	mRNA
X	2638099	2633120	-	Syx4-RA	mRNA
X	2683975	2676939	-	CG32795-RA	mRNA
X	2690499	2684632	-	w-RA	mRNA
X	2704000	2704785	+	CG12498-RA	mRNA
X	2766854	2766023	-	CG14416-RA	mRNA
X	2770556	2769564	-	CG14417-RA	mRNA
X	2777666	2776599	-	CG14418-RA	mRNA
X	2779944	2779214	-	CG14419-RA	mRNA
X	2784801	2787997	+	CG3526-RC	mRNA
X	2813803	2817503	+	CG3588-RA	mRNA
X	2821202	2820082	-	CG14424-RA	mRNA
X	2823829	2826575	+	CG32793-RA	mRNA
X	2829203	2829952	+	CG3592-RA	mRNA
X	2831161	2831979	+	CG3598-RA	mRNA
X	2832889	2834574	+	CG14420-RA	mRNA
X	2835515	2836303	+	CG14421-RA	mRNA
X	2837509	2838529	+	CG14422-RA	mRNA
X	2839436	2840629	+	CG14423-RA	mRNA
X	2841138	2841584	+	CG17959-RA	mRNA
X	2842069	2842983	+	CG3603-RA	mRNA
X	2867865	2846240	-	rst-RA	mRNA
X	2961595	2960801	-	CG4116-RA	mRNA
X	2994111	3026836	+	kirre-RB	mRNA
X	3028905	3066295	+	N-RA	mRNA
X	3067155	3066481	-	CG18508-RA	mRNA
X	3068267	3067409	-	Fcp3C-RA	mRNA
X	3069152	3070257	+	CG3939-RA	mRNA
X	3070475	3233379	+	dnc-RB	mRNA
X	3130715	3130157	-	CG14265-RB	mRNA
X	3134604	3134058	-	ng2-RA	mRNA
X	3136117	3135524	-	ng3-RB	mRNA
X	3136445	3136967	+	ng1-RA	mRNA
X	3138221	3137984	-	ng4-RA	mRNA
X	3143322	3142628	-	Pig1-RB	mRNA
X	3143534	3145073	+	Sgs4-RB	mRNA
X	3210435	3208777	-	CG10793-RA	mRNA
X	3267216	3280049	+	dm-RA	mRNA
X	3287447	3286662	-	CG12535-RB	mRNA
X	3329800	3329121	-	CG14269-RA	mRNA
X	3354272	3353306	-	CG16782-RA	mRNA
X	3354661	3356488	+	CG10801-RA	mRNA
X	3358077	3356498	-	CG16781-RA	mRNA
X	3368553	3359770	-	CG12206-RA	mRNA
X	3376355	3370709	-	CG10804-RA	mRNA
X	3377002	3378593	+	CG10802-RA	mRNA
X	3379407	3378633	-	CG14270-RA	mRNA
X	3379686	3382941	+	CG10803-RA	mRNA
X	3398884	3385042	-	Gas8-RB	mRNA
X	3408349	3410093	+	CG13021-RA	mRNA
X	3424695	3405354	-	CG32791-RA	mRNA
X	3440160	3439875	-	CG34335-RA	mRNA
X	3463537	3465833	+	CG32792-RD	mRNA
X	3467653	3465754	-	CG2875-RA	mRNA
X	3468571	3560759	+	AlstR-RB	mRNA
X	3562077	3562737	+	Ilp7-RA	mRNA
X	3565602	3562754	-	Parg-RA	mRNA
X	3582270	3594819	+	Mnt-RC	mRNA
X	3613665	3599017	-	Rala-RB	mRNA
X	3641196	3680669	+	tlk-RB	mRNA
X	3684070	3686511	+	CG2947-RB	mRNA
X	3688896	3691372	+	Crg-1-RB	mRNA
X	3692928	3691530	-	CG33221-RA	mRNA
X	3693181	3695607	+	CG32789-RA	mRNA
X	3696590	3697786	+	CG32779-RA	mRNA
X	3698218	3704542	+	fd3F-RB	mRNA
X	3705976	3751658	+	ec-RB	mRNA
X	3722335	3724913	+	CG2901-RA	mRNA
X	3762359	3756996	-	yin-RA	mRNA
X	3763797	3763020	-	CG34336-RA	mRNA
X	3766454	3774329	+	CG2930-RD	mRNA
X	3774773	3777004	+	VhaAC39-RA	mRNA
X	3778205	3784520	+	CG15239-RA	mRNA
X	3801197	3789060	-	CG32776-RB	mRNA
X	3805808	3803989	-	CG15240-RA	mRNA
X	3830284	3826189	-	CG2938-RB	mRNA
X	3830553	3834039	+	CG2941-RA	mRNA
X	3835093	3837940	+	CG32786-RA	mRNA
X	3839289	3842136	+	CG32783-RA	mRNA
X	3843009	3848138	+	Vap-33-1-RB	mRNA
X	3858787	3849578	-	lva-RC	mRNA
X	3862597	3859459	-	CG6428-RA	mRNA
X	3865381	3863031	-	CG6414-RA	mRNA
X	3971908	3973247	+	CG32790-RA	mRNA
X	3974170	3980830	+	CG32778-RA	mRNA
X	3982070	3984759	+	CG15376-RA	mRNA
X	3995068	3991948	-	CG6379-RA	mRNA
X	3995441	3996588	+	CG15375-RA	mRNA
X	3998230	3997047	-	Xpac-RA	mRNA
X	3998377	3999830	+	brn-RA	mRNA
X	4000148	4004670	+	cib-RA	mRNA
X	4007767	4005180	-	CG6133-RA	mRNA
X	4008192	4008903	+	CG4865-RA	mRNA
X	4011475	4008824	-	Tip60-RA	mRNA
X	4012451	4020780	+	CG4857-RB	mRNA
X	4025279	4026880	+	GlcAT-I-RA	mRNA
X	4100123	4028405	-	Fas2-RA	mRNA
X	4111386	4110928	-	CG15571-RA	mRNA
X	4112259	4117216	+	CG15570-RA	mRNA
X	4136840	4135999	-	Femcoat-RB	mRNA
X	4139802	4138254	-	CG32774-RA	mRNA
X	4146730	4145908	-	CG15576-RB	mRNA
X	4160193	4160645	+	CG12691-RA	mRNA
X	4162734	4165118	+	CG15572-RA	mRNA
X	4170939	4170640	-	CG15577-RA	mRNA
X	4171895	4171626	-	CG15578-RA	mRNA
X	4196379	4194347	-	CG12692-RB	mRNA
X	4205736	4205452	-	CG15579-RA	mRNA
X	4212834	4208255	-	mei-9-RA	mRNA
X	4213473	4215782	+	CG2982-RB	mRNA
X	4216234	4215786	-	mRpL33-RA	mRNA
X	4216659	4256487	+	norpA-RB	mRNA
X	4223336	4221113	-	CG12693-RB	mRNA
X	4260452	4265169	+	CG3626-RA	mRNA
X	4275505	4277202	+	CG12688-RA	mRNA
X	4282284	4281865	-	CG32773-RA	mRNA
X	4306889	4378497	+	bi-RA	mRNA
X	4409647	4410215	+	CG12685-RA	mRNA
X	4424264	4427872	+	CG3556-RA	mRNA
X	4434669	4429662	-	rb-RA	mRNA
X	4434943	4436475	+	CHOp24-RA	mRNA
X	4436670	4438543	+	CG3568-RA	mRNA
X	4443107	4443847	+	CG15912-RA	mRNA
X	4443291	4440553	-	Usf-RA	mRNA
X	4445913	4443918	-	CG11436-RA	mRNA
X	4446000	4446931	+	CG3527-RA	mRNA
X	4448378	4447145	-	CG11444-RA	mRNA
X	4452105	4454035	+	CG3546-RA	mRNA
X	4465914	4465167	-	CG12684-RA	mRNA
X	4511602	4520256	+	peb-RA	mRNA
X	4524969	4521413	-	CG12184-RA	mRNA
X	4530015	4525085	-	CG12179-RB	mRNA
X	4530363	4533145	+	pon-RA	mRNA
X	4535109	4533358	-	CG3081-RA	mRNA
X	4538901	4535300	-	CG3062-RA	mRNA
X	4541447	4539160	-	HLH4C-RA	mRNA
X	4541910	4542682	+	mRpL30-RA	mRNA
X	4543865	4542623	-	torp4a-RA	mRNA
X	4544054	4552041	+	Cbp80-RA	mRNA
X	4548481	4546086	-	CG15473-RA	mRNA
X	4560730	4552185	-	CG3009-RA	mRNA
X	4573619	4561315	-	rap-RA	mRNA
X	4580904	4574433	-	Pp2C1-RA	mRNA
X	4581834	4593498	+	ctp-RB	mRNA
X	4596305	4599156	+	l(1)G0334-RA	mRNA
X	4599342	4601537	+	CG7024-RA	mRNA
X	4601951	4623527	+	CG6986-RB	mRNA
X	4664107	4663202	-	CG15472-RA	mRNA
X	4665550	4664589	-	Bteb2-RA	mRNA
X	4671408	4669991	-	CG2871-RA	mRNA
X	4676997	4676350	-	CG15471-RA	mRNA
X	4678231	4679670	+	CG6978-RA	mRNA
X	4697803	4691394	-	CG2861-RA	mRNA
X	4720037	4720750	+	CG12682-RA	mRNA
X	4769714	4771177	+	CG12681-RA	mRNA
X	4788722	4789882	+	CG15470-RA	mRNA
X	4792014	4794009	+	CG32771-RA	mRNA
X	4797634	4799339	+	CG32770-RA	mRNA
X	4800945	4802854	+	CG6927-RA	mRNA
X	4803181	4809021	+	CG32772-RA	mRNA
X	4812478	4809451	-	CG4041-RA	mRNA
X	4812763	4815681	+	CG6903-RA	mRNA
X	4832077	4820694	-	CG4068-RC	mRNA
X	4833165	4849458	+	Ptp4E-RA	mRNA
X	4855033	4853959	-	SIP3-RA	mRNA
X	4891767	4892219	+	CG12680-RA	mRNA
X	4942330	4963726	+	ovo-RB	mRNA
X	4978760	4968667	-	CG32767-RA	mRNA
X	4979866	5145183	+	rg-RC	mRNA
X	5025931	5027022	+	CG6789-RA	mRNA
X	5069273	5070541	+	CG15465-RA	mRNA
X	5076402	5074214	-	CG5062-RA	mRNA
X	5081166	5081863	+	CG15464-RA	mRNA
X	5190114	5196930	+	CG15786-RA	mRNA
X	5199751	5197016	-	CG3323-RA	mRNA
X	5199892	5200227	+	CG15785-RA	mRNA
X	5201450	5200294	-	CG17764-RA	mRNA
X	5202961	5201499	-	Cdk7-RA	mRNA
X	5203280	5204533	+	snf-RA	mRNA
X	5205921	5204614	-	TrxT-RA	mRNA
X	5206406	5207155	+	dhd-RA	mRNA
X	5207299	5209268	+	CG4198-RA	mRNA
X	5211315	5209491	-	CG15930-RA	mRNA
X	5211462	5213105	+	Sas10-RA	mRNA
X	5216759	5212955	-	Rnp4F-RB	mRNA
X	5217919	5220761	+	Mcm3-RA	mRNA
X	5223369	5221339	-	CG3309-RA	mRNA
X	5223944	5226464	+	XRCC1-RA	mRNA
X	5226778	5228568	+	CanB-RA	mRNA
X	5234271	5291171	+	SK-RA	mRNA
X	5304878	5299265	-	CG3252-RA	mRNA
X	5314896	5307840	-	CG3249-RA	mRNA
X	5315563	5320941	+	CG4165-RD	mRNA
X	5321550	5322248	+	CG16756-RA	mRNA
X	5324713	5326494	+	CG15784-RA	mRNA
X	5340694	5387590	+	CG16752-RA	mRNA
X	5390082	5388073	-	CG3239-RB	mRNA
X	5395219	5394298	-	CG32762-RA	mRNA
X	5395865	5396608	+	CG4151-RA	mRNA
X	5411294	5412803	+	CG12730-RA	mRNA
X	5454216	5422960	-	CG33980-RA	mRNA
X	5488306	5506266	+	CG4136-RA	mRNA
X	5508428	5507470	-	CG34435-RA	mRNA
X	5510403	5508586	-	CG34434-RB	mRNA
X	5512834	5510603	-	RhoGAP5A-RB	mRNA
X	5516383	5520085	+	l(1)G0045-RA	mRNA
X	5516591	5513167	-	Mlc-c-RA	mRNA
X	5531623	5521686	-	CG11473-RA	mRNA
X	5541809	5535766	-	CG17761-RA	mRNA
X	5549760	5547551	-	CG17758-RA	mRNA
X	5550720	5549881	-	CG15777-RA	mRNA
X	5556085	5554214	-	CG15776-RA	mRNA
X	5560002	5558661	-	Sirt4-RA	mRNA
X	5560127	5564586	+	CG4119-RA	mRNA
X	5565842	5564855	-	Rab-RP4-RA	mRNA
X	5566475	5567589	+	RpL35-RB	mRNA
X	5574008	5567869	-	Tre1-RA	mRNA
X	5574760	5576476	+	Tre-RA	mRNA
X	5577294	5578297	+	CG15778-RA	mRNA
X	5583504	5579470	-	CG3160-RA	mRNA
X	5584029	5587117	+	cv-RA	mRNA
X	5589239	5586978	-	CG3149-RA	mRNA
X	5593220	5602547	+	CG4096-RA	mRNA
X	5611811	5602594	-	CG33080-RA	mRNA
X	5626793	5628428	+	CG15773-RA	mRNA
X	5632072	5613768	-	CG32758-RA	mRNA
X	5641257	5632694	-	l(1)G0060-RA	mRNA
X	5641782	5645815	+	CG4078-RA	mRNA
X	5646557	5648074	+	CG15772-RA	mRNA
X	5648917	5648235	-	lin-52-RA	mRNA
X	5649671	5653784	+	CG15771-RA	mRNA
X	5658216	5653941	-	MAPk-Ak2-RB	mRNA
X	5658600	5659850	+	CG15770-RA	mRNA
X	5664812	5659886	-	CG3097-RA	mRNA
X	5668945	5667170	-	CG15769-RA	mRNA
X	5670786	5670136	-	CG15768-RA	mRNA
X	5675649	5671228	-	CG3108-RA	mRNA
X	5678473	5682369	+	CG4064-RA	mRNA
X	5683520	5684958	+	CG15767-RA	mRNA
X	5686180	5688581	+	CG12239-RA	mRNA
X	5698764	5699267	+	Cpr5C-RA	mRNA
X	5703039	5704090	+	CG18341-RA	mRNA
X	5709799	5709149	-	CG15766-RA	mRNA
X	5712597	5733606	+	CG15765-RA	mRNA
X	5734846	5732198	-	CG11462-RA	mRNA
X	5739313	5740139	+	CG12729-RA	mRNA
X	5763128	5764096	+	CG15764-RA	mRNA
X	5767397	5764872	-	CG3033-RA	mRNA
X	5770884	5767868	-	mof-RA	mRNA
X	5773866	5771029	-	CG3016-RA	mRNA
X	5773891	5777433	+	CG16721-RA	mRNA
X	5794897	5798210	+	Act5C-RA	mRNA
X	5799990	5801844	+	CG4020-RA	mRNA
X	5802158	5807112	+	CG12236-RA	mRNA
X	5810826	5807099	-	CG3011-RA	mRNA
X	5811210	5835703	+	CG3726-RA	mRNA
X	5836641	5838420	+	CG12728-RA	mRNA
X	5839743	5841891	+	CG32756-RA	mRNA
X	5842223	5844241	+	CG6041-RA	mRNA
X	5844284	5845470	+	CG32755-RA	mRNA
X	5846631	5848043	+	CG6048-RA	mRNA
X	5849663	5852317	+	CG6067-RA	mRNA
X	5858190	5852244	-	fs(1)M3-RA	mRNA
X	5860314	5880729	+	Grip-RA	mRNA
X	5882845	5886677	+	CG5966-RA	mRNA
X	5894830	5891537	-	CG4766-RA	mRNA
X	5907211	5899893	-	mab-2-RA	mRNA
X	5931209	5929778	-	rux-RA	mRNA
X	5931918	5933611	+	CG5941-RA	mRNA
X	5934735	5942543	+	CG5937-RB	mRNA
X	5953943	5958324	+	CG5921-RA	mRNA
X	5961993	5963294	+	CG5928-RA	mRNA
X	5968890	5963159	-	Tsp5D-RA	mRNA
X	5971515	5970100	-	CG4666-RA	mRNA
X	5975400	5972744	-	CG4660-RA	mRNA
X	5983739	5978807	-	raptor-RA	mRNA
X	5985472	5976740	-	Mipp2-RA	mRNA
X	5985803	5998006	+	Nep1-RB	mRNA
X	6040199	6001086	-	Ca-alpha1T-RB	mRNA
X	6090450	6088821	-	CG32750-RA	mRNA
X	6092662	6090757	-	CG32751-RA	mRNA
X	6096592	6094220	-	vanin-like-RA	mRNA
X	6113327	6111513	-	CG3599-RA	mRNA
X	6113957	6116753	+	CG3774-RA	mRNA
X	6119196	6117094	-	sqh-RA	mRNA
X	6119969	6125940	+	CG14446-RA	mRNA
X	6131350	6134427	+	CG14445-RA	mRNA
X	6147287	6135434	-	CG3585-RA	mRNA
X	6149866	6151452	+	Spx-RA	mRNA
X	6155273	6156153	+	CG3781-RA	mRNA
X	6161260	6151691	-	Lag1-RA	mRNA
X	6161847	6169019	+	Spt6-RA	mRNA
X	6170711	6169003	-	CG3566-RC	mRNA
X	6173304	6171010	-	Ubi-p5E-RA	mRNA
X	6181997	6178171	-	Top3beta-RA	mRNA
X	6182187	6183591	+	wuho-RA	mRNA
X	6185276	6183501	-	Rpt4-RA	mRNA
X	6185383	6187198	+	CG15896-RA	mRNA
X	6189148	6187137	-	CG15892-RB	mRNA
X	6189148	6187137	-	CG15891-RA	mRNA
X	6189424	6193006	+	CG3815-RA	mRNA
X	6195303	6193084	-	CG12219-RA	mRNA
X	6198023	6200778	+	CG3823-RA	mRNA
X	6210131	6221886	+	CG15894-RB	mRNA
X	6233560	6237396	+	CG3842-RA	mRNA
X	6241136	6243273	+	CG3847-RA	mRNA
X	6244432	6243356	-	CG3446-RA	mRNA
X	6244662	6255226	+	kdn-RB	mRNA
X	6259742	6257452	-	swa-RA	mRNA
X	6259982	6264960	+	Marf-RA	mRNA
X	6266874	6265092	-	PpV-RA	mRNA
X	6278226	6278870	+	CG33664-RA	mRNA
X	6294160	6293516	-	CG33669-RB	mRNA
X	6313494	6312850	-	CG33668-RA	mRNA
X	6362861	6361067	-	CG3367-RA	mRNA
X	6366433	6365729	-	CG33667-RA	mRNA
X	6371003	6370359	-	CG33666-RA	mRNA
X	6372904	6372260	-	CG33665-RA	mRNA
X	6379099	6377819	-	CG12543-RA	mRNA
X	6418506	6420374	+	CG3918-RA	mRNA
X	6421894	6420134	-	CG3342-RA	mRNA
X	6422981	6424759	+	Spat-RA	mRNA
X	6427318	6425047	-	RpL7A-RA	mRNA
X	6428043	6432615	+	dx-RA	mRNA
X	6434804	6448840	+	CG34417-RC	mRNA
X	6483323	6484680	+	CG17717-RB	mRNA
X	6484811	6490667	+	Pat1-RA	mRNA
X	6491078	6493733	+	APC7-RA	mRNA
X	6494098	6546131	+	CG3973-RA	mRNA
X	6528886	6530202	+	CG14443-RA	mRNA
X	6548219	6547139	-	CG3226-RA	mRNA
X	6548649	6553742	+	l(1)G0148-RA	mRNA
X	6555480	6554586	-	CG3224-RA	mRNA
X	6555680	6562300	+	Ctr1A-RA	mRNA
X	6568002	6565230	-	CG3198-RA	mRNA
X	6568422	6571205	+	Mcm6-RA	mRNA
X	6572499	6575887	+	l(1)G0255-RA	mRNA
X	6573151	6571294	-	CG3192-RA	mRNA
X	6575788	6577663	+	CG4095-RA	mRNA
X	6577831	6581051	+	Pink1-RH	mRNA
X	6582803	6581627	-	CG3184-RA	mRNA
X	6589015	6583221	-	CG14442-RA	mRNA
X	6589896	6592536	+	CG32741-RA	mRNA
X	6592536	6590736	-	CG14440-RA	mRNA
X	6593879	6611012	+	CG14441-RA	mRNA
X	6634019	6615585	-	CG3168-RC	mRNA
X	6638290	6635570	-	RpL17-RB	mRNA
X	6641582	6649476	+	CG14439-RA	mRNA
X	6650355	6664330	+	CG14438-RA	mRNA
X	6665269	6667072	+	COQ7-RA	mRNA
X	6673692	6665477	-	shf-RA	mRNA
X	6694284	6693814	-	CG14436-RA	mRNA
X	6697579	6675430	-	C3G-RA	mRNA
X	6697720	6707554	+	pod1-RA	mRNA
X	6708151	6712189	+	CG4536-RA	mRNA
X	6714948	6712208	-	CG3075-RA	mRNA
X	6715060	6716876	+	CG4542-RA	mRNA
X	6717288	6718090	+	Atx-1-RA	mRNA
X	6718671	6732283	+	Smg1-RA	mRNA
X	6726694	6725509	-	CG12796-RA	mRNA
X	6737697	6734410	-	CG14435-RA	mRNA
X	6738376	6741708	+	CG4557-RA	mRNA
X	6743520	6741909	-	CG3044-RA	mRNA
X	6743805	6745923	+	CG4558-RA	mRNA
X	6746656	6745942	-	CG14434-RA	mRNA
X	6762541	6774552	+	CG33692-RB	mRNA
X	6762541	6774552	+	CG33691-RB	mRNA
X	6844543	6845046	+	CG4575-RA	mRNA
X	6846369	6846842	+	CG32733-RA	mRNA
X	6856179	6859825	+	CG14431-RA	mRNA
X	6862746	6852044	-	CG32732-RA	mRNA
X	6863974	6866302	+	CG4586-RA	mRNA
X	6867443	6866357	-	CG3040-RA	mRNA
X	6875731	6868049	-	ogre-RA	mRNA
X	6880523	6881236	+	CG14430-RA	mRNA
X	6892696	6897547	+	inx2-RA	mRNA
X	6903902	6885644	-	inx7-RB	mRNA
X	6905168	6903333	-	cm-RA	mRNA
X	6905394	6906169	+	CG32736-RB	mRNA
X	6907695	6906269	-	CG3032-RA	mRNA
X	6907936	6909045	+	CG4593-RA	mRNA
X	6930038	6916970	-	CG12541-RB	mRNA
X	6934641	6935802	+	CG14427-RA	mRNA
X	6943454	6944417	+	nullo-RA	mRNA
X	6963446	6966722	+	CG4607-RA	mRNA
X	6992086	6978197	-	Sxl-RB	mRNA
X	6992086	6969698	-	CG14425-RA	mRNA
X	6996330	6992606	-	CG4615-RA	mRNA
X	6998531	6996583	-	CG4617-RA	mRNA
X	6998933	7000378	+	CG8300-RA	mRNA
X	7004325	7000305	-	fz4-RB	mRNA
X	7087109	7134453	+	CG9650-RA	mRNA
X	7160937	7161914	+	CG1958-RA	mRNA
X	7180226	7175121	-	CG1677-RA	mRNA
X	7180886	7182082	+	CG2059-RA	mRNA
X	7185337	7182713	-	unc-119-RA	mRNA
X	7201974	7205645	+	brk-RA	mRNA
X	7217773	7208648	-	Atg5-RA	mRNA
X	7218251	7222848	+	Dok-RA	mRNA
X	7223351	7225188	+	CG18155-RB	mRNA
X	7231403	7236768	+	CBP-RA	mRNA
X	7241527	7241010	-	CG15034-RA	mRNA
X	7252829	7254101	+	CG1999-RA	mRNA
X	7272206	7272832	+	CheA7a-RA	mRNA
X	7297207	7295733	-	CG15035-RA	mRNA
X	7301243	7301768	+	CG32727-RA	mRNA
X	7311305	7311590	+	CG34337-RA	mRNA
X	7312627	7315673	+	CG9657-RA	mRNA
X	7318845	7318627	-	CG15036-RA	mRNA
X	7319776	7319257	-	CG32726-RA	mRNA
X	7346241	7346696	+	CG11368-RA	mRNA
X	7406876	7402924	-	CG32719-RA	mRNA
X	7430922	7426897	-	CG32720-RA	mRNA
X	7468631	7470634	+	CG11369-RA	mRNA
X	7480043	7479474	-	CG12689-RA	mRNA
X	7503181	7570056	+	ct-RA	mRNA
X	7598851	7577491	-	CHES-1-like-RB	mRNA
X	7611961	7606818	-	CG15478-RA	mRNA
X	7616167	7619942	+	Hira-RA	mRNA
X	7622355	7620027	-	CG32721-RA	mRNA
X	7622792	7625762	+	CG12155-RA	mRNA
X	7628435	7625809	-	Pdp-RA	mRNA
X	7628959	7630510	+	Rab39-RA	mRNA
X	7630922	7633622	+	Tom40-RB	mRNA
X	7659015	7660859	+	CG12663-RA	mRNA
X	7662319	7664942	+	CG34338-RA	mRNA
X	7672308	7673282	+	CG32718-RA	mRNA
X	7729012	7733969	+	CG1402-RA	mRNA
X	7748246	7746535	-	CG10920-RA	mRNA
X	7752206	7752832	+	CG1409-RA	mRNA
X	7760950	7758623	-	CG15326-RA	mRNA
X	7767255	7761229	-	dec-1-RA	mRNA
X	7768859	7770832	+	CG15324-RA	mRNA
X	7778137	7770996	-	CG15327-RA	mRNA
X	7778693	7781009	+	CG15325-RA	mRNA
X	7782785	7781300	-	CG10932-RA	mRNA
X	7785605	7783099	-	Nek2-RA	mRNA
X	7787829	7787077	-	CG18624-RA	mRNA
X	7788070	7790820	+	p115-RA	mRNA
X	7792249	7791378	-	CG11386-RA	mRNA
X	7793439	7792568	-	CG33222-RA	mRNA
X	7795362	7793653	-	RpS6-RB	mRNA
X	7795935	7797679	+	bys-RA	mRNA
X	7801814	7799665	-	dpr14-RA	mRNA
X	7802925	7805918	+	CG1444-RA	mRNA
X	7806122	7811478	+	CG1514-RA	mRNA
X	7814164	7812550	-	hdm-RA	mRNA
X	7814494	7816006	+	l(1)G0155-RA	mRNA
X	7825388	7818151	-	CG10777-RB	mRNA
X	7827313	7825762	-	CG10778-RA	mRNA
X	7827779	7828713	+	RpS14a-RB	mRNA
X	7828937	7829832	+	RpS14b-RA	mRNA
X	7831002	7835966	+	CG1530-RA	mRNA
X	7841039	7835510	-	l(1)G0193-RA	mRNA
X	7841514	7846278	+	CG1531-RB	mRNA
X	7849930	7847977	-	CG15332-RB	mRNA
X	7850097	7850748	+	CG15330-RA	mRNA
X	7858057	7880134	+	sn-RC	mRNA
X	7862063	7850852	-	sws-RA	mRNA
X	7889730	7920567	+	Tbh-RB	mRNA
X	7915296	7913553	-	CG15333-RA	mRNA
X	7931533	7929765	-	CG2233-RA	mRNA
X	7955469	7942562	-	fs(1)h-RA	mRNA
X	7955680	7964270	+	mys-RA	mRNA
X	7969508	7965318	-	Upf2-RA	mRNA
X	7969910	7972282	+	CG1571-RA	mRNA
X	7975635	7972382	-	CG2254-RA	mRNA
X	7979549	7978116	-	CG2256-RB	mRNA
X	7988097	7982035	-	Ubc-E2H-RA	mRNA
X	7996087	7990610	-	CG2258-RA	mRNA
X	8010177	7996613	-	Gclc-RA	mRNA
X	8011096	8013166	+	CG1575-RA	mRNA
X	8015153	8013111	-	CG2260-RA	mRNA
X	8023760	8025748	+	CG2116-RA	mRNA
X	8026439	8029004	+	CG10958-RA	mRNA
X	8029728	8030920	+	CG2120-RA	mRNA
X	8029746	8015309	-	CG15335-RB	mRNA
X	8036274	8032405	-	Smox-RA	mRNA
X	8037554	8036649	-	CG17982-RA	mRNA
X	8039634	8037934	-	CG2263-RA	mRNA
X	8039970	8041892	+	CG2129-RA	mRNA
X	8041982	8042527	+	CG15336-RA	mRNA
X	8042903	8044720	+	CG10959-RA	mRNA
X	8046311	8044751	-	Gbeta5-RA	mRNA
X	8047077	8048486	+	CG18262-RA	mRNA
X	8051399	8048623	-	Traf2-RA	mRNA
X	8051580	8053072	+	GIIIspla2-RA	mRNA
X	8054146	8055586	+	CG15337-RA	mRNA
X	8056825	8055568	-	CG10761-RA	mRNA
X	8059741	8058299	-	Or7a-RA	mRNA
X	8063955	8061987	-	CG2278-RA	mRNA
X	8071187	8064694	-	slpr-RA	mRNA
X	8072582	8133487	+	sdt-RG	mRNA
X	8134717	8135519	+	CG2147-RA	mRNA
X	8136517	8142072	+	Trxr-1-RA	mRNA
X	8137337	8135531	-	sni-RA	mRNA
X	8145699	8142715	-	ND75-RA	mRNA
X	8147264	8166502	+	CG1632-RA	mRNA
X	8165437	8164063	-	Corp-RA	mRNA
X	8167240	8166528	-	CG15343-RA	mRNA
X	8167450	8169453	+	CG1636-RA	mRNA
X	8223711	8176990	-	nAcRalpha-7E-RA	mRNA
X	8279814	8283537	+	CG1387-RA	mRNA
X	8292294	8291189	-	CG15345-RA	mRNA
X	8293428	8297978	+	CG10555-RA	mRNA
X	8301319	8298570	-	CG11190-RA	mRNA
X	8304128	8302040	-	CG32711-RA	mRNA
X	8317598	8324233	+	Trf2-RE	mRNA
X	8327682	8327153	-	CG32712-RA	mRNA
X	8330833	8327950	-	CG12125-RA	mRNA
X	8331113	8334969	+	CG1440-RA	mRNA
X	8336374	8335275	-	CG12123-RA	mRNA
X	8348327	8342266	-	org-1-RA	mRNA
X	8351593	8351039	-	CG32713-RA	mRNA
X	8354927	8352516	-	CG15347-RA	mRNA
X	8355509	8357418	+	Es2-RA	mRNA
X	8359030	8357338	-	Sptr-RA	mRNA
X	8363040	8361476	-	CG12116-RA	mRNA
X	8364921	8367120	+	Cp7Fa-RA	mRNA
X	8367907	8369551	+	Cp7Fb-RA	mRNA
X	8371160	8372197	+	Cp7Fc-RA	mRNA
X	8373390	8374333	+	Cp36-RA	mRNA
X	8375947	8377093	+	Cp38-RA	mRNA
X	8377918	8359791	-	CG33223-RA	mRNA
X	8383382	8410015	+	CG33181-RF	mRNA
X	8383553	8379026	-	otu-RA	mRNA
X	8411406	8444426	+	Nrg-RC	mRNA
X	8423558	8419550	-	PIP82-RA	mRNA
X	8452794	8449276	-	l(1)G0095-RA	mRNA
X	8454225	8452910	-	CG12112-RA	mRNA
X	8454668	8461653	+	CG11265-RE	mRNA
X	8464968	8464280	-	CG12111-RA	mRNA
X	8467605	8465132	-	spirit-RB	mRNA
X	8468369	8482560	+	CG12065-RA	mRNA
X	8482857	8484743	+	CG12081-RA	mRNA
X	8486086	8495249	+	Crag-RA	mRNA
X	8486423	8484649	-	CG12659-RB	mRNA
X	8500335	8496394	-	Caf1-180-RB	mRNA
X	8544683	8525373	-	oc-RA	mRNA
X	8571096	8574751	+	CG12772-RA	mRNA
X	8575615	8582793	+	CG11284-RA	mRNA
X	8584045	8582656	-	Ppt1-RA	mRNA
X	8584362	8585837	+	Ogg1-RA	mRNA
X	8587656	8586201	-	CG11294-RA	mRNA
X	8603687	8606515	+	Hexo2-RA	mRNA
X	8608665	8606497	-	CG2004-RA	mRNA
X	8608984	8611098	+	CG1785-RA	mRNA
X	8614276	8610747	-	l(1)G0020-RA	mRNA
X	8614590	8615534	+	CG1789-RA	mRNA
X	8699808	8651268	-	Lim1-RA	mRNA
X	8713255	8714706	+	CG32710-RA	mRNA
X	8758146	8766168	+	CG12075-RA	mRNA
X	8792343	8767636	-	Moe-RG	mRNA
X	8794211	8793065	-	CG1885-RA	mRNA
X	8795722	8797511	+	CG10648-RA	mRNA
X	8800277	8798761	-	e(r)-RA	mRNA
X	8801748	8802358	+	CG15352-RA	mRNA
X	8806401	8919837	+	rdgA-RB	mRNA
X	8817651	8817256	-	CG12661-RA	mRNA
X	8878216	8877701	-	CG12662-RA	mRNA
X	8932164	8934445	+	CG15364-RA	mRNA
X	8943020	8866946	-	CG10962-RA	mRNA
X	8943292	8944980	+	CG33224-RA	mRNA
X	8945128	8947369	+	CG4040-RA	mRNA
X	8952099	8949080	-	CG15365-RA	mRNA
X	8965441	8963632	-	CG10970-RA	mRNA
X	8967293	8966940	-	CG15366-RA	mRNA
X	8972528	8965481	-	CG7267-RB	mRNA
X	8975075	8972854	-	CG7246-RA	mRNA
X	8975096	8976394	+	HP1b-RA	mRNA
X	8976964	8979905	+	APC4-RA	mRNA
X	8980018	8980815	+	CG32708-RA	mRNA
X	8981277	8982042	+	CG32706-RA	mRNA
X	8982504	8983278	+	CG6999-RA	mRNA
X	8983361	8986866	+	CG7033-RC	mRNA
X	8997752	8987639	-	CG7766-RA	mRNA
X	9000635	8998351	-	Bx42-RA	mRNA
X	9001032	9002391	+	CG7039-RA	mRNA
X	9002726	9011773	+	AP-1gamma-RB	mRNA
X	9029051	9019165	-	ld14-RB	mRNA
X	9036585	9041763	+	CG7065-RA	mRNA
X	9043092	9042127	-	fh-RA	mRNA
X	9043358	9046011	+	dalao-RA	mRNA
X	9047408	9047860	+	CG11042-RA	mRNA
X	9050721	9047271	-	His3.3B-RA	mRNA
X	9052544	9050955	-	Ost48-RA	mRNA
X	9052684	9053405	+	Dip1-RA	mRNA
X	9054018	9053541	-	CG9034-RA	mRNA
X	9056074	9054150	-	Zpr1-RA	mRNA
X	9057300	9065710	+	mei-P26-RA	mRNA
X	9084614	9083356	-	CG12115-RA	mRNA
X	9085706	9086582	+	CG12057-RA	mRNA
X	9086702	9087660	+	CG12056-RA	mRNA
X	9087975	9089382	+	CG12106-RA	mRNA
X	9090494	9088775	-	CG12118-RA	mRNA
X	9096770	9090839	-	su(r)-RB	mRNA
X	9104580	9100153	-	CG12119-RA	mRNA
X	9108929	9109735	+	Obp8a-RA	mRNA
X	9109912	9110400	+	CG15368-RA	mRNA
X	9110926	9111401	+	CG15369-RA	mRNA
X	9117290	9111688	-	t-RA	mRNA
X	9119489	9120601	+	CG15370-RA	mRNA
X	9121170	9122864	+	Gr8a-RA	mRNA
X	9126406	9122820	-	CG12121-RA	mRNA
X	9130618	9126759	-	CG32704-RA	mRNA
X	9137237	9130834	-	CG12124-RA	mRNA
X	9137858	9139961	+	mxc-RA	mRNA
X	9141369	9139944	-	amx-RA	mRNA
X	9141828	9144068	+	Dsor1-RA	mRNA
X	9144460	9149853	+	CG17754-RC	mRNA
X	9150224	9152708	+	ric8a-RA	mRNA
X	9161652	9155408	-	CG32703-RA	mRNA
X	9163945	9162465	-	CG17440-RA	mRNA
X	9166922	9164808	-	CG17446-RA	mRNA
X	9167450	9169387	+	CG16892-RA	mRNA
X	9177132	9169683	-	c11.1-RA	mRNA
X	9178682	9197670	+	lz-RA	mRNA
X	9213277	9211947	-	c12.1-RA	mRNA
X	9213525	9218392	+	c12.2-RA	mRNA
X	9224354	9223048	-	CG34450-RA	mRNA
X	9248599	9220691	-	CG34449-RA	mRNA
X	9250679	9252635	+	BCL7-like-RA	mRNA
X	9278047	9253864	-	CG34352-RA	mRNA
X	9394154	9315766	-	CG34339-RA	mRNA
X	9405557	9406195	+	CG34028-RA	mRNA
X	9427877	9428291	+	CG34026-RA	mRNA
X	9445262	9400744	-	CG32700-RA	mRNA
X	9447703	9445638	-	l(1)G0320-RA	mRNA
X	9448652	9449254	+	RpS28b-RA	mRNA
X	9450577	9449634	-	CG15317-RA	mRNA
X	9465181	9452698	-	CG32702-RA	mRNA
X	9474008	9466830	-	CG32699-RA	mRNA
X	9479918	9482437	+	Hex-A-RA	mRNA
X	9495067	9498315	+	Gga-RB	mRNA
X	9499999	9498185	-	CG3004-RA	mRNA
X	9502917	9500393	-	Aats-lys-RA	mRNA
X	9502993	9506638	+	CG3003-RB	mRNA
X	9513786	9515700	+	CG3099-RB	mRNA
X	9552947	9522732	-	l(1)G0232-RC	mRNA
X	9556789	9553129	-	CG3106-RA	mRNA
X	9576909	9563240	-	nej-RB	mRNA
X	9577705	9576998	-	CG15321-RA	mRNA
X	9588221	9591606	+	btd-RA	mRNA
X	9624180	9649826	+	Sp1-RC	mRNA
X	9672779	9675953	+	CG1354-RA	mRNA
X	9682515	9743263	+	CG32698-RA	mRNA
X	9759251	9761103	+	Ser7-RA	mRNA
X	9762976	9762219	-	CG15245-RA	mRNA
X	9767145	9765255	-	CG32696-RB	mRNA
X	9768022	9767572	-	CG32695-RA	mRNA
X	9770705	9768525	-	CG15247-RA	mRNA
X	9772455	9773312	+	CG1468-RA	mRNA
X	9773902	9774568	+	CG9686-RA	mRNA
X	9776016	9776992	+	CG9689-RA	mRNA
X	9778475	9779079	+	CG9691-RA	mRNA
X	9783193	9782323	-	CG15249-RB	mRNA
X	9805159	9803425	-	CG1986-RA	mRNA
X	9825012	9822292	-	Idgf4-RA	mRNA
X	9858911	9857486	-	CG1791-RA	mRNA
X	9859274	9860995	+	CG1889-RA	mRNA
X	9861152	9860744	-	CG15250-RA	mRNA
X	9864791	9861355	-	CG15251-RA	mRNA
X	9874660	9872238	-	CG15252-RA	mRNA
X	9883728	9895227	+	CG32694-RB	mRNA
X	9903268	9903886	+	CG33557-RA	mRNA
X	9904536	9908312	+	CG2990-RB	mRNA
X	9924145	9938633	+	CG2989-RA	mRNA
X	9941963	9942538	+	CG15314-RA	mRNA
X	9943758	9944448	+	CG15313-RA	mRNA
X	9946669	9945049	-	Yp2-RA	mRNA
X	9947883	9949849	+	Yp1-RA	mRNA
X	9955660	9956818	+	Gr9a-RA	mRNA
X	9964899	9951127	-	CG15312-RA	mRNA
X	9976515	9966179	-	CG32685-RC	mRNA
X	9977203	9979083	+	CG2972-RA	mRNA
X	9980204	9978930	-	CG2974-RA	mRNA
X	9980566	10032748	+	CG34104-RA	mRNA
X	10047645	10048600	+	CG12645-RA	mRNA
X	10052843	10053124	+	CG12644-RA	mRNA
X	10058570	10059159	+	CG32691-RA	mRNA
X	10080484	10086952	+	CG15311-RA	mRNA
X	10098471	10099200	+	CG32690-RA	mRNA
X	10106379	10100608	-	CG15309-RA	mRNA
X	10107005	10108274	+	l(1)G0230-RA	mRNA
X	10110650	10108873	-	CG2962-RA	mRNA
X	10112377	10112129	-	CG15308-RA	mRNA
X	10114143	10123948	+	CG34408-RA	mRNA
X	10126428	10125027	-	Ipod-RA	mRNA
X	10148337	10132277	-	Hk-RB	mRNA
X	10150208	10148738	-	CG34319-RA	mRNA
X	10159290	10158257	-	CG12643-RA	mRNA
X	10202594	10201866	-	CG32682-RA	mRNA
X	10219990	10170482	-	alpha-Man-I-RA	mRNA
X	10220504	10222982	+	CG2909-RA	mRNA
X	10223882	10222899	-	Gip-RA	mRNA
X	10225814	10224189	-	CG15306-RA	mRNA
X	10229917	10241069	+	CG15307-RA	mRNA
X	10241154	10241573	+	CG12641-RA	mRNA
X	10260346	10251203	-	l(1)G0289-RA	mRNA
X	10261494	10260543	-	CG32679-RA	mRNA
X	10262084	10277264	+	CG17841-RA	mRNA
X	10269349	10265749	-	CG32686-RB	mRNA
X	10269483	10270586	+	CG2898-RA	mRNA
X	10275289	10270769	-	CG32681-RA	mRNA
X	10279167	10277649	-	Psf3-RA	mRNA
X	10279966	10302118	+	flw-RA	mRNA
X	10311529	10312116	+	RabX2-RA	mRNA
X	10326845	10326498	-	CG12640-RA	mRNA
X	10348928	10304420	-	CG32683-RA	mRNA
X	10353709	10352219	-	Or9a-RA	mRNA
X	10354777	10355335	+	Neb-cGP-RA	mRNA
X	10367618	10357851	-	CG17255-RA	mRNA
X	10367971	10371235	+	CG2889-RA	mRNA
X	10372526	10371291	-	CG2887-RA	mRNA
X	10372866	10375977	+	PPP4R2r-RA	mRNA
X	10380660	10376061	-	CG32687-RA	mRNA
X	10387769	10384098	-	spri-RI	mRNA
X	10460532	10459868	-	CG15296-RA	mRNA
X	10483215	10483808	+	Rab9D-RA	mRNA
X	10489849	10484952	-	Hmr-RB	mRNA
X	10490110	10493200	+	CG2124-RA	mRNA
X	10496747	10492176	-	CG1628-RB	mRNA
X	10507048	10497970	-	CG9817-RA	mRNA
X	10512898	10510488	-	CG15295-RA	mRNA
X	10517202	10516598	-	Rab9Db-RA	mRNA
X	10521143	10517934	-	CG9806-RA	mRNA
X	10523348	10603712	+	X11Lbeta-RA	mRNA
X	10551722	10554704	+	CG2111-RA	mRNA
X	10555791	10555198	-	Rab9E-RA	mRNA
X	10567401	10566523	-	CG12637-RA	mRNA
X	10638539	10642839	+	ras-RC	mRNA
X	10638938	10607151	-	CG32676-RA	mRNA
X	10651699	10643103	-	Rph-RA	mRNA
X	10658269	10654519	-	Tango5-RB	mRNA
X	10662368	10658901	-	Atg8a-RA	mRNA
X	10662570	10665736	+	CG1826-RA	mRNA
X	10666577	10673014	+	CG15211-RA	mRNA
X	10680913	10672923	-	Ant2-RB	mRNA
X	10680978	10675019	-	sesB-RA	mRNA
X	10716815	10690030	-	Imp-RF	mRNA
X	10733420	10733686	+	CG15210-RA	mRNA
X	10736188	10737036	+	CG15209-RA	mRNA
X	10739114	10737138	-	CG32669-RA	mRNA
X	10741125	10726782	-	sbr-RA	mRNA
X	10741533	10742514	+	CG17333-RA	mRNA
X	10742795	10746171	+	CG2202-RA	mRNA
X	10748907	10746478	-	feo-RA	mRNA
X	10751415	10749174	-	sofe-RA	mRNA
X	10751690	10757613	+	CG2186-RA	mRNA
X	10763339	10764710	+	CG2157-RA	mRNA
X	10771840	10768507	-	CG1637-RB	mRNA
X	10784839	10772175	-	Ork1-RB	mRNA
X	10793335	10788969	-	CG1582-RA	mRNA
X	10794393	10795771	+	CG15208-RA	mRNA
X	10800117	10803230	+	CG15207-RA	mRNA
X	10806367	10812595	+	CG11203-RA	mRNA
X	10818023	10819671	+	v-RA	mRNA
X	10821432	10823745	+	CG2145-RA	mRNA
X	10832482	10858079	+	Myo10A-RA	mRNA
X	10844996	10844403	-	Rab9Fa-RA	mRNA
X	10846452	10845808	-	Rab9Fb-RA	mRNA
X	10849620	10850756	+	CG16922-RA	mRNA
X	10861165	10858240	-	C901-RA	mRNA
X	10877859	10862777	-	CG15204-RA	mRNA
X	10931748	10931364	-	CG12626-RA	mRNA
X	10938791	10943578	+	CG11160-RA	mRNA
X	10947549	10946368	-	CG1552-RA	mRNA
X	10953627	10951572	-	CG1545-RA	mRNA
X	10957118	10956054	-	CG1537-RA	mRNA
X	10960613	10962114	+	CG15203-RA	mRNA
X	10980332	10965474	-	sev-RA	mRNA
X	10983323	10984138	+	Vago-RB	mRNA
X	10984414	10986127	+	CG2076-RA	mRNA
X	10986526	10988697	+	CG2061-RA	mRNA
X	10997509	11001048	+	CG1961-RA	mRNA
X	11001244	11001957	+	CG11126-RA	mRNA
X	11002506	11006341	+	Hsp60-RA	mRNA
X	11017631	11006428	-	CG11122-RA	mRNA
X	11019221	11020840	+	Rpt3-RA	mRNA
X	11023136	11020908	-	Gtp-bp-RA	mRNA
X	11031056	11024269	-	Klp10A-RA	mRNA
X	11031915	11033726	+	CG18292-RA	mRNA
X	11034296	11033790	-	CG32667-RA	mRNA
X	11035868	11034504	-	CG15199-RA	mRNA
X	11036713	11037412	+	CG15202-RA	mRNA
X	11038153	11038845	+	CG15201-RA	mRNA
X	11042622	11038895	-	ran-RB	mRNA
X	11043482	11046625	+	CG1908-RA	mRNA
X	11047812	11046506	-	CG1397-RA	mRNA
X	11048434	11057245	+	Dlic2-RA	mRNA
X	11053793	11050793	-	CG32668-RA	mRNA
X	11063091	11062048	-	antdh-RA	mRNA
X	11064681	11063855	-	CG1394-RA	mRNA
X	11076964	11077520	+	CG15200-RA	mRNA
X	11096302	11096840	+	CG11106-RA	mRNA
X	11130853	11118162	-	CG11105-RB	mRNA
X	11141500	11140280	-	CG12625-RA	mRNA
X	11142442	11142810	+	CG15198-RA	mRNA
X	11196682	11191336	-	CG34144-RA	mRNA
X	11205241	11202566	-	CG34143-RC	mRNA
X	11216379	11215612	-	sisA-RA	mRNA
X	11219332	11218331	-	l(1)10Bb-RA	mRNA
X	11219495	11228107	+	CG1657-RA	mRNA
X	11234117	11228220	-	Kap3-RB	mRNA
X	11234485	11238769	+	CG34348-RA	mRNA
X	11242033	11238539	-	CG1597-RA	mRNA
X	11242153	11242899	+	CG11756-RA	mRNA
X	11243087	11243881	+	CG1738-RA	mRNA
X	11244032	11244527	+	CG11752-RA	mRNA
X	11244667	11249331	+	CG1737-RA	mRNA
X	11249914	11252759	+	dsh-RA	mRNA
X	11253270	11254969	+	CG11750-RA	mRNA
X	11262130	11254932	-	hop-RA	mRNA
X	11262494	11263216	+	Tim8-RA	mRNA
X	11263670	11283324	+	dlg1-RC	mRNA
X	11303462	11305698	+	CG15196-RA	mRNA
X	11307223	11305945	-	Gr10b-RA	mRNA
X	11309602	11307533	-	Gr10a-RA	mRNA
X	11311436	11309922	-	Or10a-RA	mRNA
X	11316888	11324228	+	Gs2-RB	mRNA
X	11336574	11340045	+	Sk1-RB	mRNA
X	11348335	11328687	-	CG11727-RB	mRNA
X	11348824	11352345	+	CG1745-RB	mRNA
X	11353915	11354832	+	CG15194-RA	mRNA
X	11364809	11370301	+	CG1756-RA	mRNA
X	11371114	11377138	+	Cyp4g15-RA	mRNA
X	11377540	11379097	+	CG1749-RA	mRNA
X	11379285	11380302	+	Spase25-RA	mRNA
X	11385556	11380802	-	CG33235-RA	mRNA
X	11387203	11449079	+	CG32666-RB	mRNA
X	11452668	11449314	-	CG1572-RA	mRNA
X	11455562	11456813	+	PGRP-SA-RA	mRNA
X	11464355	11456806	-	RpII215-RA	mRNA
X	11464657	11465445	+	CG11699-RA	mRNA
X	11466475	11465400	-	l(1)G0237-RA	mRNA
X	11466835	11467557	+	CG11697-RA	mRNA
X	11467834	11470183	+	CG11696-RA	mRNA
X	11470628	11470148	-	e(y)2-RA	mRNA
X	11470916	11472849	+	CG11695-RA	mRNA
X	11474851	11479787	+	nod-RA	mRNA
X	11478193	11475985	-	CG1561-RB	mRNA
X	11491804	11500034	+	rho-4-RC	mRNA
X	11498227	11497274	-	CG2533-RA	mRNA
X	11505679	11500322	-	CG2247-RA	mRNA
X	11506050	11509187	+	CG1703-RA	mRNA
X	11509873	11509261	-	CG15220-RA	mRNA
X	11510901	11513120	+	Rst(1)JH-RA	mRNA
X	11516061	11570286	+	Ptp10D-RB	mRNA
X	11572584	11571377	-	CG2371-RA	mRNA
X	11573028	11588766	+	bif-RB	mRNA
X	11589164	11597778	+	PhKgamma-RB	mRNA
X	11599044	11598342	-	CG2444-RA	mRNA
X	11603983	11600590	-	FucT6-RA	mRNA
X	11609063	11604894	-	CG2446-RB	mRNA
X	11611001	11613931	+	CG1837-RA	mRNA
X	11614268	11617891	+	Tango10-RB	mRNA
X	11618373	11630651	+	CG15221-RB	mRNA
X	11625679	11625257	-	CG34321-RA	mRNA
X	11626803	11618701	-	inaF-RA	mRNA
X	11627927	11627658	-	CG34322-RA	mRNA
X	11648306	11663548	+	m-RA	mRNA
X	11658621	11657505	-	CG9360-RA	mRNA
X	11672709	11663806	-	dy-RA	mRNA
X	11682879	11685944	+	Karl-RA	mRNA
X	11686569	11691961	+	CkIIbeta-RB	mRNA
X	11701212	11695729	-	Hsc70-3-RB	mRNA
X	11710565	11703388	-	CG1578-RA	mRNA
X	11711791	11729759	+	CG32663-RA	mRNA
X	11723451	11727536	+	CG32662-RA	mRNA
X	11732043	11731636	-	CG15741-RA	mRNA
X	11733643	11735391	+	Cyp28c1-RA	mRNA
X	11740198	11736695	-	CG15740-RA	mRNA
X	11746548	11745364	-	p24-1-RA	mRNA
X	11748913	11746725	-	CG10347-RB	mRNA
X	11749029	11757725	+	ATP7-RA	mRNA
X	11762917	11758682	-	CG2025-RA	mRNA
X	11763221	11765199	+	CG1847-RA	mRNA
X	11766811	11765332	-	CG11802-RA	mRNA
X	11767476	11769386	+	CG15739-RA	mRNA
X	11770754	11769616	-	CG10352-RA	mRNA
X	11781192	11771769	-	CG10353-RA	mRNA
X	11781313	11782277	+	SelG-RA	mRNA
X	11782391	11783222	+	CG1840-RA	mRNA
X	11786043	11787782	+	CG15738-RA	mRNA
X	11787978	11793943	+	CG15737-RA	mRNA
X	11799373	11794470	-	Upf1-RA	mRNA
X	11811266	11801936	-	CG2467-RA	mRNA
X	11818695	11815675	-	CG2471-RA	mRNA
X	11824883	11820443	-	CG10362-RA	mRNA
X	11875209	11827719	-	cac-RA	mRNA
X	11881780	11879569	-	gd-RA	mRNA
X	11882946	11882196	-	tsg-RA	mRNA
X	11886801	11884155	-	CG18130-RA	mRNA
X	11897943	11886948	-	fw-RA	mRNA
X	11901211	11903940	+	CG1806-RA	mRNA
X	11906242	11903742	-	CG1492-RA	mRNA
X	11906467	11911091	+	regucalcin-RA	mRNA
X	11911989	11911307	-	Chrac-16-RA	mRNA
X	11912677	11914764	+	CG15735-RA	mRNA
X	11915097	11916781	+	Tango4-RA	mRNA
X	11923061	11916861	-	Usp7-RB	mRNA
X	11925498	11923317	-	Cyp311a1-RA	mRNA
X	11926665	11929316	+	Cyp318a1-RA	mRNA
X	11950668	11949371	-	CG1950-RA	mRNA
X	11953834	11959180	+	CG32656-RA	mRNA
X	11964521	11964914	+	CG34323-RA	mRNA
X	11966848	11966037	-	CG12721-RA	mRNA
X	11981058	11980502	-	CG15734-RA	mRNA
X	11997843	11996977	-	CG11356-RA	mRNA
X	12001233	12007287	+	CG2750-RA	mRNA
X	12072640	12070928	-	CG1924-RA	mRNA
X	12087914	12088273	+	CG15733-RA	mRNA
X	12089804	12091507	+	CG12720-RA	mRNA
X	12124061	12226209	+	Ten-a-RA	mRNA
X	12129762	12128704	-	CG32655-RA	mRNA
X	12267244	12268484	+	CG2577-RA	mRNA
X	12271788	12269629	-	CG15732-RA	mRNA
X	12302438	12300582	-	CG32651-RA	mRNA
X	12302922	12303864	+	CG2574-RA	mRNA
X	12306214	12305093	-	CG32652-RA	mRNA
X	12326259	12347683	+	Pkcdelta-RA	mRNA
X	12337231	12342001	+	CG11245-RA	mRNA
X	12348902	12349471	+	CG15927-RA	mRNA
X	12351793	12350437	-	CG15731-RA	mRNA
X	12357141	12353823	-	Rab40-RA	mRNA
X	12358132	12359525	+	CG17788-RA	mRNA
X	12365701	12371543	+	CG15926-RA	mRNA
X	12381006	12383484	+	Cpr11A-RA	mRNA
X	12384416	12386933	+	Lsp1alpha-RA	mRNA
X	12390630	12388427	-	CG15730-RA	mRNA
X	12391194	12410580	+	CG2556-RA	mRNA
X	12418325	12413012	-	CG11146-RA	mRNA
X	12426027	12423207	-	CG32653-RA	mRNA
X	12447163	12448274	+	Cpr11B-RA	mRNA
X	12459484	12457076	-	CG15729-RA	mRNA
X	12477215	12465243	-	CG11138-RC	mRNA
X	12486226	12478415	-	LIMK1-RA	mRNA
X	12489672	12486582	-	CG1824-RA	mRNA
X	12490106	12501281	+	CG32654-RD	mRNA
X	12505632	12503590	-	CG1463-RA	mRNA
X	12505947	12509563	+	CG2543-RA	mRNA
X	12510349	12515251	+	CG11085-RA	mRNA
X	12521266	12522282	+	CG15728-RA	mRNA
X	12523631	12522403	-	CG15727-RA	mRNA
X	12523943	12525152	+	CG2540-RA	mRNA
X	12525653	12547377	+	tomosyn-RB	mRNA
X	12547816	12551318	+	CkIalpha-RB	mRNA
X	12553395	12573719	+	Tis11-RA	mRNA
X	12600231	12602603	+	CG15725-RA	mRNA
X	12636476	12580031	-	Smr-RA	mRNA
X	12638499	12643818	+	CG4004-RA	mRNA
X	12654651	12651775	-	ade5-RA	mRNA
X	12657638	12655331	-	CG12717-RA	mRNA
X	12659301	12665016	+	CG3812-RA	mRNA
X	12678991	12670605	-	CG32647-RB	mRNA
X	12695741	12698267	+	CG3775-RA	mRNA
X	12706568	12685497	-	Pde9-RA	mRNA
X	12725669	12723735	-	CG3754-RA	mRNA
X	12751755	12749791	-	CG4661-RA	mRNA
X	12786265	12785530	-	CG33651-RA	mRNA
X	12792702	12791580	-	CG32650-RA	mRNA
X	12795109	12792799	-	CG32649-RA	mRNA
X	12797516	12795388	-	CG4407-RA	mRNA
X	12800068	12797776	-	CG4404-RA	mRNA
X	12801139	12801877	+	mRpL49-RA	mRNA
X	12803631	12802017	-	CG4400-RA	mRNA
X	12803986	12805948	+	CG4645-RA	mRNA
X	12832568	12839836	+	fne-RB	mRNA
X	12851468	12845337	-	CG4395-RA	mRNA
X	12853315	12854543	+	CG32642-RC	mRNA
X	12861096	12863649	+	CG32644-RB	mRNA
X	12864761	12868521	+	CG15721-RA	mRNA
X	12870264	12868818	-	CG12716-RA	mRNA
X	12878590	12879238	+	CG32643-RA	mRNA
X	12898777	12898183	-	CG15719-RA	mRNA
X	12916231	12917225	+	CG2209-RA	mRNA
X	12925118	12928396	+	CG15720-RA	mRNA
X	12949325	12947433	-	CG12715-RA	mRNA
X	12961960	12970168	+	CG18646-RA	mRNA
X	12984466	12973748	-	hep-RA	mRNA
X	12985156	12988026	+	lic-RA	mRNA
X	12988547	12989770	+	CG2200-RA	mRNA
X	12995964	12990125	-	CG4351-RA	mRNA
X	13002129	13001507	-	Fer3HCH-RA	mRNA
X	13008469	13005393	-	CG12714-RB	mRNA
X	13009170	13017100	+	rad-RA	mRNA
X	13022827	13017032	-	CG32638-RA	mRNA
X	13023053	13024324	+	CG15717-RA	mRNA
X	13025571	13028598	+	CG4330-RA	mRNA
X	13033239	13047496	+	CG32645-RB	mRNA
X	13048881	13048183	-	CG4318-RA	mRNA
X	13049073	13051402	+	CG4332-RA	mRNA
X	13053611	13051472	-	Bap60-RA	mRNA
X	13053739	13055602	+	CG12096-RA	mRNA
X	13072135	13072533	+	CG32640-RA	mRNA
X	13078608	13079006	+	CG32641-RA	mRNA
X	13083198	13055747	-	CG34411-RA	mRNA
X	13085915	13083660	-	CG12723-RA	mRNA
X	13088406	13087127	-	CG2453-RA	mRNA
X	13105699	13097203	-	sno-RA	mRNA
X	13106366	13108014	+	REG-RA	mRNA
X	13130556	13130128	-	CG32639-RA	mRNA
X	13152268	13151657	-	CG15742-RA	mRNA
X	13152523	13109191	-	mew-RA	mRNA
X	13153028	13156527	+	comt-RA	mRNA
X	13179354	13156913	-	HDAC4-RA	mRNA
X	13180063	13181774	+	CG15743-RA	mRNA
X	13182396	13188469	+	CG15744-RA	mRNA
X	13190684	13188502	-	CG1764-RA	mRNA
X	13191132	13193943	+	CG1622-RA	mRNA
X	13199331	13201427	+	CG15745-RB	mRNA
X	13212685	13223350	+	IP3K2-RC	mRNA
X	13223881	13226029	+	Jafrac1-RB	mRNA
X	13231687	13229805	-	RpS15Aa-RC	mRNA
X	13232387	13235052	+	CG15747-RA	mRNA
X	13253283	13262214	+	CG10617-RA	mRNA
X	13262233	13264366	+	dmrt11E-RA	mRNA
X	13264639	13274193	+	CG1640-RB	mRNA
X	13278906	13274722	-	Rbp1-like-RA	mRNA
X	13279283	13279915	+	Tim9a-RA	mRNA
X	13281427	13279947	-	Yippee-RA	mRNA
X	13281632	13282879	+	CG1662-RA	mRNA
X	13290926	13295262	+	CG1673-RA	mRNA
X	13296747	13296256	-	CG12725-RA	mRNA
X	13298789	13303249	+	CG1681-RA	mRNA
X	13307107	13303403	-	CG1998-RA	mRNA
X	13307311	13315061	+	CG1716-RA	mRNA
X	13339939	13413663	+	CG32635-RA	mRNA
X	13351644	13350566	-	CG34324-RA	mRNA
X	13414536	13417848	+	CG15753-RA	mRNA
X	13422046	13423165	+	CG15754-RA	mRNA
X	13428506	13429836	+	CG15756-RA	mRNA
X	13437676	13438952	+	Cpr12A-RA	mRNA
X	13448298	13447096	-	CG11816-RA	mRNA
X	13450505	13451904	+	CG32631-RA	mRNA
X	13455707	13457395	+	CG32633-RA	mRNA
X	13457857	13484613	+	Tango13-RC	mRNA
X	13496536	13487610	-	up-RA	mRNA
X	13499716	13503565	+	CG11178-RA	mRNA
X	13506009	13503698	-	CG9938-RA	mRNA
X	13506147	13507261	+	BthD-RA	mRNA
X	13510387	13507224	-	tth-RB	mRNA
X	13511025	13513248	+	Tango2-RA	mRNA
X	13518439	13513373	-	CG2691-RA	mRNA
X	13518790	13557690	+	NFAT-RA	mRNA
X	13561841	13558611	-	Lig4-RA	mRNA
X	13562056	13563328	+	CG11164-RA	mRNA
X	13563732	13568511	+	CG15760-RA	mRNA
X	13570948	13571854	+	CG11162-RA	mRNA
X	13574429	13571932	-	CG12177-RA	mRNA
X	13576940	13578657	+	CG11158-RA	mRNA
X	13590695	13608474	+	CG32627-RA	mRNA
X	13608710	13611955	+	CG32628-RB	mRNA
X	13612316	13578586	-	CG9940-RB	mRNA
X	13616058	13612767	-	CG9941-RA	mRNA
X	13616322	13621145	+	mus101-RA	mRNA
X	13630311	13621236	-	g-RB	mRNA
X	13632176	13633212	+	CG11134-RA	mRNA
X	13633777	13635138	+	CG11151-RA	mRNA
X	13638688	13630600	-	l(1)dd4-RA	mRNA
X	13649421	13640661	-	CG10990-RA	mRNA
X	13650836	13650192	-	CG32625-RA	mRNA
X	13651210	13652634	+	Rtc1-RA	mRNA
X	13653578	13655209	+	Yp3-RA	mRNA
X	13656803	13670782	+	rdgB-RA	mRNA
X	13676214	13674051	-	CG10992-RA	mRNA
X	13676546	13677419	+	CG11103-RB	mRNA
X	13677782	13705534	+	CG33174-RD	mRNA
X	13685137	13684367	-	CG10993-RA	mRNA
X	13691718	13690474	-	CG10996-RA	mRNA
X	13705732	13706911	+	CG11095-RA	mRNA
X	13716357	13707475	-	Clic-RA	mRNA
X	13716836	13719947	+	CG11092-RA	mRNA
X	13724292	13720355	-	CG11063-RB	mRNA
X	13739863	13724782	-	CG32626-RA	mRNA
X	13751157	13748132	-	CG11071-RA	mRNA
X	13809137	13808724	-	CG32606-RA	mRNA
X	13849284	13850624	+	CG11068-RA	mRNA
X	13861364	13844355	-	CG32613-RA	mRNA
X	13861644	13776882	-	CG34346-RC	mRNA
X	13890387	13893841	+	ben-RA	mRNA
X	13894243	13894815	+	Ste12DOR-RA	mRNA
X	13941498	13940926	-	Ste:CG33247-RA	mRNA
X	13942737	13942165	-	Ste:CG33246-RA	mRNA
X	13944006	13943322	-	Ste:CG33245-RA	mRNA
X	13945275	13944685	-	Ste:CG33244-RA	mRNA
X	13946544	13945972	-	Ste:CG33243-RA	mRNA
X	13947814	13947240	-	Ste:CG33242-RA	mRNA
X	13949083	13948511	-	Ste:CG33241-RA	mRNA
X	13950352	13949780	-	Ste:CG33240-RA	mRNA
X	13951672	13951049	-	Ste:CG33239-RA	mRNA
X	13952943	13952318	-	Ste:CG33238-RA	mRNA
X	13954160	13953588	-	Ste:CG33237-RA	mRNA
X	13955428	13954838	-	Ste:CG33236-RA	mRNA
X	14026091	14026801	+	CG32614-RA	mRNA
X	14045947	14045723	-	CG12479-RA	mRNA
X	14063646	14065588	+	CG12480-RA	mRNA
X	14066503	14065657	-	CG13402-RA	mRNA
X	14068794	14069703	+	CG1368-RA	mRNA
X	14070980	14071984	+	CG11581-RA	mRNA
X	14075063	14077354	+	CG11584-RB	mRNA
X	14078574	14079769	+	CG32603-RA	mRNA
X	14081286	14081877	+	CG12481-RB	mRNA
X	14083832	14084703	+	CG11585-RA	mRNA
X	14086019	14085389	-	CG13403-RA	mRNA
X	14087252	14093996	+	yl-RA	mRNA
X	14094237	14094940	+	CG11590-RA	mRNA
X	14095405	14118761	+	l(1)G0007-RA	mRNA
X	14105488	14099936	-	l(1)G0469-RA	mRNA
X	14119917	14118676	-	CG11674-RA	mRNA
X	14120324	14121983	+	mRpL38-RA	mRNA
X	14126199	14122268	-	CG33249-RA	mRNA
X	14128085	14126315	-	CG33248-RA	mRNA
X	14131956	14128439	-	Fbxl4-RA	mRNA
X	14132022	14134188	+	CG1434-RA	mRNA
X	14136852	14134299	-	mRNA-capping-enzyme-RA	mRNA
X	14137862	14140411	+	CG32599-RA	mRNA
X	14141876	14152633	+	mud-RA	mRNA
X	14155256	14158879	+	CG1461-RA	mRNA
X	14160371	14159601	-	CG13404-RA	mRNA
X	14161686	14170664	+	na-RD	mRNA
X	14171862	14182073	+	CG32602-RA	mRNA
X	14195901	14182117	-	CG9400-RB	mRNA
X	14209445	14208852	-	CG18157-RA	mRNA
X	14211151	14210158	-	CG32598-RA	mRNA
X	14216259	14356404	+	dpr8-RA	mRNA
X	14272910	14273859	+	CG32601-RA	mRNA
X	14274384	14275331	+	CG18313-RA	mRNA
X	14374112	14366436	-	CG9411-RA	mRNA
X	14390170	14391275	+	CG12540-RA	mRNA
X	14474641	14476207	+	CG14414-RA	mRNA
X	14476926	14476217	-	mRpS25-RA	mRNA
X	14477726	14478690	+	nmdyn-D6-RA	mRNA
X	14496613	14478772	-	CG9413-RA	mRNA
X	14547864	14498036	-	NetA-RA	mRNA
X	14573637	14575862	+	CG5321-RA	mRNA
X	14612897	14612389	-	CG32595-RA	mRNA
X	14643307	14581628	-	NetB-RA	mRNA
X	14659820	14651560	-	CG15890-RA	mRNA
X	14669392	14670151	+	CG5334-RA	mRNA
X	14670807	14672016	+	CG5347-RA	mRNA
X	14678075	14676985	-	Ag5r2-RA	mRNA
X	14680266	14679126	-	Ag5r-RA	mRNA
X	14719938	14683284	-	rut-RA	mRNA
X	14726090	14721091	-	CG14408-RA	mRNA
X	14726671	14730303	+	CG14411-RA	mRNA
X	14730758	14731363	+	CG14410-RA	mRNA
X	14732230	14731500	-	CG14407-RA	mRNA
X	14733068	14732295	-	CG32590-RA	mRNA
X	14733411	14827616	+	Flo-2-RA	mRNA
X	14738873	14736648	-	CG12539-RA	mRNA
X	14742837	14740501	-	CG9522-RA	mRNA
X	14747155	14745290	-	CG9521-RA	mRNA
X	14750394	14748358	-	CG9519-RA	mRNA
X	14765207	14757022	-	CG9518-RA	mRNA
X	14776618	14769393	-	CG9517-RB	mRNA
X	14790921	14779985	-	CG9514-RA	mRNA
X	14799558	14795982	-	CG9512-RA	mRNA
X	14803039	14800374	-	CG9509-RA	mRNA
X	14804852	14804235	-	CG14406-RA	mRNA
X	14807830	14805876	-	CG12398-RA	mRNA
X	14812777	14810804	-	Eo-RA	mRNA
X	14817522	14813285	-	CG9503-RA	mRNA
X	14822977	14821630	-	CG32591-RA	mRNA
X	14844771	14828067	-	CG9009-RA	mRNA
X	14849133	14845697	-	CG9030-RA	mRNA
X	14865289	14899359	+	eag-RA	mRNA
X	14918467	14936093	+	CG32594-RB	mRNA
X	14938141	14945533	+	CG5541-RA	mRNA
X	14957440	14904716	-	hiw-RA	mRNA
X	14957945	14958597	+	CG5548-RA	mRNA
X	14960419	14959475	-	CG9053-RA	mRNA
X	14961036	14963124	+	dob-RA	mRNA
X	14970236	14965489	-	Lsd-2-RA	mRNA
X	14975582	14976226	+	CG33177-RA	mRNA
X	14976860	14977812	+	CG33178-RA	mRNA
X	14978688	14978054	-	CG9065-RA	mRNA
X	14979840	14979194	-	CG15027-RA	mRNA
X	14980171	14982665	+	CG5599-RA	mRNA
X	14987286	15007795	+	rab3-GEF-RA	mRNA
X	14990066	14989522	-	CG9072-RA	mRNA
X	15010572	15007335	-	Cyp4s3-RA	mRNA
X	15019788	15031344	+	lwf-RA	mRNA
X	15033423	15032358	-	RpL37a-RA	mRNA
X	15057255	15033962	-	CG9095-RA	mRNA
X	15072495	15075401	+	CG15028-RB	mRNA
X	15077888	15081740	+	CG15029-RA	mRNA
X	15100669	15099844	-	CG32588-RA	mRNA
X	15104431	15105413	+	CG5662-RA	mRNA
X	15109822	15110091	+	CG15030-RA	mRNA
X	15123724	15123036	-	CG9101-RA	mRNA
X	15138946	15137885	-	CG15031-RA	mRNA
X	15166438	15165069	-	CG9106-RA	mRNA
X	15187066	15190836	+	CG5877-RA	mRNA
X	15193258	15205253	+	CG15032-RB	mRNA
X	15208622	15211798	+	gce-RA	mRNA
X	15213525	15222062	+	Top1-RA	mRNA
X	15222379	15225035	+	dah-RA	mRNA
X	15226988	15234388	+	HDAC6-RA	mRNA
X	15227473	15224412	-	CG9114-RA	mRNA
X	15236144	15234364	-	CG9123-RA	mRNA
X	15238647	15236887	-	CG12608-RA	mRNA
X	15239152	15244054	+	CG6227-RA	mRNA
X	15255094	15253132	-	Pp1-13C-RA	mRNA
X	15272487	15246390	-	acj6-RA	mRNA
X	15279439	15274661	-	CG9164-RC	mRNA
X	15298498	15283639	-	cngl-RB	mRNA
X	15335251	15299766	-	CG18210-RA	mRNA
X	15343922	15340211	-	Scamp-RA	mRNA
X	15344295	15346683	+	Ahcy13-RA	mRNA
X	15347518	15349588	+	CG11655-RA	mRNA
X	15356368	15349572	-	shtd-RA	mRNA
X	15356745	15360844	+	CG6299-RB	mRNA
X	15356748	15358441	+	CG6294-RA	mRNA
X	15361502	15360866	-	CG15642-RA	mRNA
X	15361939	15362307	+	CG15641-RA	mRNA
X	15366117	15362312	-	Grip128-RB	mRNA
X	15366276	15366851	+	CG6308-RA	mRNA
X	15369410	15366927	-	CG9203-RA	mRNA
X	15371975	15375050	+	CG6324-RA	mRNA
X	15376400	15378755	+	CG6340-RC	mRNA
X	15380955	15404822	+	l(1)G0168-RA	mRNA
X	15416196	15405483	-	Ac13E-RA	mRNA
X	15463026	15464474	+	CG7860-RA	mRNA
X	15466135	15464410	-	CG15643-RA	mRNA
X	15468618	15466103	-	CG9213-RA	mRNA
X	15469696	15449395	-	CG32584-RA	mRNA
X	15472017	15471018	-	CG15645-RA	mRNA
X	15472123	15473896	+	CG7872-RA	mRNA
X	15476905	15474963	-	CG9215-RA	mRNA
X	15477194	15479077	+	CG8097-RA	mRNA
X	15481766	15483399	+	CG8105-RA	mRNA
X	15484961	15480027	-	CG9220-RC	mRNA
X	15520573	15498603	-	sog-RA	mRNA
X	15538324	15538812	+	CG8117-RA	mRNA
X	15556618	15557352	+	CG8119-RA	mRNA
X	15563327	15562095	-	CG15646-RA	mRNA
X	15569534	15571770	+	CG12708-RA	mRNA
X	15581848	15579108	-	CG15599-RA	mRNA
X	15591538	15594073	+	CG8128-RA	mRNA
X	15595410	15594199	-	CG9240-RA	mRNA
X	15597798	15595478	-	Pis-RA	mRNA
X	15598158	15599774	+	CG8134-RA	mRNA
X	15604631	15599839	-	CG9281-RB	mRNA
X	15605157	15606042	+	CG15601-RA	mRNA
X	15608148	15625521	+	CG8184-RB	mRNA
X	15626215	15627696	+	CG8191-RA	mRNA
X	15627526	15627275	-	CG12379-RA	mRNA
X	15628313	15629814	+	l(1)G0136-RA	mRNA
X	15631109	15629806	-	Actr13E-RA	mRNA
X	15632942	15631522	-	CG11679-RA	mRNA
X	15633279	15634275	+	CG8206-RA	mRNA
X	15640240	15635368	-	CG8944-RA	mRNA
X	15640659	15643006	+	l(1)G0022-RA	mRNA
X	15643210	15645255	+	CG8239-RA	mRNA
X	15650401	15651800	+	CG8260-RB	mRNA
X	15654741	15645707	-	Graf-RA	mRNA
X	15655346	15656700	+	mRpL3-RA	mRNA
X	15657036	15663548	+	CG17209-RA	mRNA
X	15660462	15659503	-	CG8952-RA	mRNA
X	15663859	15666857	+	CG33172-RA	mRNA
X	15667204	15674095	+	CG33173-RA	mRNA
X	15677667	15674532	-	CG8959-RA	mRNA
X	15679612	15678042	-	Paf-AHalpha-RA	mRNA
X	15680104	15682081	+	mRpS30-RA	mRNA
X	15682926	15687780	+	Rhp-RA	mRNA
X	15690082	15687752	-	CG8974-RC	mRNA
X	15693189	15690936	-	CG32581-RA	mRNA
X	15693629	15694995	+	CG15602-RA	mRNA
X	15696958	15695185	-	PGRP-LE-RA	mRNA
X	15700276	15719769	+	sd-RD	mRNA
X	15703588	15704987	+	CG8509-RA	mRNA
X	15729507	15722019	-	Chc-RA	mRNA
X	15729634	15730956	+	CG32582-RA	mRNA
X	15731863	15735093	+	CG8565-RA	mRNA
X	15738169	15735796	-	Aats-arg-RA	mRNA
X	15738530	15741660	+	CG8578-RA	mRNA
X	15743273	15741452	-	sun-RA	mRNA
X	15747189	15744397	-	UBL3-RA	mRNA
X	15747479	15748740	+	CG15914-RA	mRNA
X	15751854	15748865	-	Myb-RB	mRNA
X	15753520	15752167	-	AlkB-RA	mRNA
X	15754159	15756919	+	Gbeta13F-RB	mRNA
X	15762178	15763695	+	Gapdh2-RA	mRNA
X	15764218	15769567	+	CG16952-RA	mRNA
X	15781319	15770716	-	CG9056-RA	mRNA
X	15784125	15781595	-	CG9066-RA	mRNA
X	15784632	15785583	+	CG15916-RA	mRNA
X	15786149	15799262	+	shi-RA	mRNA
X	15803708	15800855	-	CycD-RC	mRNA
X	15806105	15814608	+	CG8909-RB	mRNA
X	15816502	15818558	+	CG8916-RA	mRNA
X	15819089	15822563	+	Lcch3-RA	mRNA
X	15827687	15822740	-	Ranbp16-RB	mRNA
X	15834468	15828933	-	Stim-RA	mRNA
X	15835112	15838487	+	CG8924-RB	mRNA
X	15839044	15839922	+	CG8928-RA	mRNA
X	15843865	15842400	-	CG15603-RA	mRNA
X	15847967	15845134	-	CG15604-RA	mRNA
X	15866467	15852351	-	mmd-RB	mRNA
X	15868458	15870739	+	Or13a-RA	mRNA
X	15876974	15872234	-	CG9170-RA	mRNA
X	15877807	15879440	+	CG8931-RA	mRNA
X	15880791	15879877	-	CG9172-RA	mRNA
X	15886023	15881194	-	eIF5-RA	mRNA
X	15886520	15890040	+	exd-RA	mRNA
X	15891070	15893732	+	CG8939-RA	mRNA
X	15899877	15894167	-	vap-RB	mRNA
X	15900180	15902758	+	CG12698-RA	mRNA
X	15903161	15955708	+	CG32580-RA	mRNA
X	15956866	15956043	-	CG12395-RA	mRNA
X	15957774	15964337	+	dpr18-RA	mRNA
X	15967599	15964395	-	Nipsnap-RC	mRNA
X	15977265	15979792	+	CG8958-RA	mRNA
X	15985369	15973785	-	Tob-RA	mRNA
X	15998945	15987103	-	CG9216-RA	mRNA
X	16017227	16012336	-	disco-r-RA	mRNA
X	16110767	16104631	-	disco-RA	mRNA
X	16160497	16159413	-	CG12507-RA	mRNA
X	16165007	16167858	+	CG3415-RA	mRNA
X	16170213	16161038	-	kat80-RB	mRNA
X	16170305	16171621	+	Pros28.1-RA	mRNA
X	16172360	16179654	+	eas-RB	mRNA
X	16180375	16181036	+	CG3560-RA	mRNA
X	16182520	16179984	-	CG32576-RA	mRNA
X	16182879	16187547	+	caz-RB	mRNA
X	16190726	16197345	+	CG3632-RG	mRNA
X	16191751	16187880	-	CG9911-RD	mRNA
X	16197947	16200957	+	CG3679-RA	mRNA
X	16202416	16200999	-	CG9914-RA	mRNA
X	16205535	16206515	+	CG33251-RA	mRNA
X	16207171	16204131	-	CG9915-RB	mRNA
X	16208038	16211646	+	CG13957-RA	mRNA
X	16214445	16211706	-	Cyp1-RA	mRNA
X	16217282	16215456	-	CG9917-RA	mRNA
X	16217321	16219153	+	CG32579-RA	mRNA
X	16219802	16222560	+	CalpC-RA	mRNA
X	16224773	16222470	-	CG9919-RA	mRNA
X	16226322	16225295	-	CG9921-RA	mRNA
X	16227645	16232926	+	Dsp1-RB	mRNA
X	16244342	16250520	+	sl-RA	mRNA
X	16253072	16250713	-	U2af50-RA	mRNA
X	16253373	16255308	+	Gpi1-RA	mRNA
X	16255566	16262561	+	nonA-RA	mRNA
X	16267121	16275564	+	Fur2-RA	mRNA
X	16278937	16275984	-	CG9992-RB	mRNA
X	16279348	16282736	+	CG4239-RA	mRNA
X	16285443	16282853	-	TH1-RA	mRNA
X	16285794	16293601	+	mei-41-RA	mRNA
X	16297514	16293932	-	CG9981-RA	mRNA
X	16303111	16308431	+	CG4301-RA	mRNA
X	16309102	16311622	+	Traf3-RC	mRNA
X	16316249	16311269	-	Anxb11-RA	mRNA
X	16316877	16331531	+	hang-RA	mRNA
X	16335313	16333180	-	CG9947-RA	mRNA
X	16335466	16339400	+	CG4420-RA	mRNA
X	16341007	16339517	-	eIF-2alpha-RA	mRNA
X	16342253	16341693	-	CG34015-RA	mRNA
X	16342710	16347106	+	Rbp2-RA	mRNA
X	16419254	16417335	-	CG9906-RA	mRNA
X	16421448	16357638	-	para-RA	mRNA
X	16434814	16433378	-	CG9903-RA	mRNA
X	16441519	16437585	-	CG9902-RA	mRNA
X	16448001	16442820	-	Arp14D-RA	mRNA
X	16454052	16450797	-	Pp2B-14D-RA	mRNA
X	16481160	16459506	-	CanA-14F-RA	mRNA
X	16481944	16482969	+	CG13014-RA	mRNA
X	16487462	16483035	-	Cap-RA	mRNA
X	16487712	16489453	+	crl-RA	mRNA
X	16492503	16490555	-	CG9784-RA	mRNA
X	16493356	16504495	+	Nup153-RA	mRNA
X	16504745	16508891	+	mbt-RA	mRNA
X	16515619	16509543	-	CG9782-RA	mRNA
X	16526268	16524705	-	CG9777-RA	mRNA
X	16531452	16519142	-	rok-RA	mRNA
X	16534938	16543730	+	mthl1-RA	mRNA
X	16545409	16548063	+	CG32573-RA	mRNA
X	16549045	16547252	-	CG9723-RA	mRNA
X	16549412	16554784	+	r-RB	mRNA
X	16558488	16554926	-	CG15865-RA	mRNA
X	16564989	16563074	-	CG13012-RA	mRNA
X	16572876	16572472	-	CG13010-RA	mRNA
X	16573348	16574095	+	CG13011-RA	mRNA
X	16577928	16574122	-	Axs-RA	mRNA
X	16589206	16578244	-	CG9699-RA	mRNA
X	16590165	16605178	+	CG4678-RB	mRNA
X	16594203	16593184	-	CG9676-RA	mRNA
X	16595989	16594479	-	spheroide-RA	mRNA
X	16597912	16596897	-	CG9673-RA	mRNA
X	16598121	16599188	+	CG4653-RA	mRNA
X	16600903	16600004	-	CG9672-RA	mRNA
X	16605336	16608411	+	CG13008-RA	mRNA
X	16615216	16620988	+	CG32572-RA	mRNA
X	16615440	16608480	-	CG34325-RA	mRNA
X	16625203	16626417	+	CG32571-RA	mRNA
X	16629106	16629849	+	CG32570-RA	mRNA
X	16632172	16632843	+	CG32569-RA	mRNA
X	16634969	16636209	+	CG32568-RA	mRNA
X	16636956	16638400	+	CG32574-RA	mRNA
X	16645943	16621336	-	CG9634-RA	mRNA
X	16677467	16646222	-	if-RB	mRNA
X	16677987	16679127	+	mRpL22-RA	mRNA
X	16681011	16679398	-	CG9609-RA	mRNA
X	16681789	16683675	+	CG4756-RA	mRNA
X	16685184	16683480	-	Rrp45-RA	mRNA
X	16686187	16690056	+	CG4768-RA	mRNA
X	16694987	16696030	+	CG4789-RA	mRNA
X	16696233	16691549	-	CG9132-RA	mRNA
X	16697284	16696070	-	CG9125-RA	mRNA
X	16697713	16699313	+	CG13005-RA	mRNA
X	16700340	16702418	+	ppk28-RA	mRNA
X	16705733	16720529	+	CG4829-RB	mRNA
X	16729547	16721146	-	CG13004-RB	mRNA
X	16738399	16734925	-	RSG7-RA	mRNA
X	16747269	16738838	-	CG13003-RA	mRNA
X	16775403	16776831	+	CG4872-RA	mRNA
X	16778358	16776545	-	CG9104-RA	mRNA
X	16778616	16779897	+	CG4875-RB	mRNA
X	16780558	16779581	-	CG9099-RA	mRNA
X	16780863	16782762	+	CG4880-RA	mRNA
X	16783843	16784670	+	CG13002-RA	mRNA
X	16791207	16790429	-	CG33252-RA	mRNA
X	16807231	16831444	+	CG4928-RA	mRNA
X	16834859	16832530	-	wus-RA	mRNA
X	16836895	16835113	-	CG13001-RA	mRNA
X	16842473	16842141	-	CG13000-RA	mRNA
X	16842895	16850031	+	RhoGAP15B-RB	mRNA
X	16862682	16850980	-	CG9086-RA	mRNA
X	16881099	16866729	-	CG9059-RA	mRNA
X	16916504	16917978	+	CG12433-RA	mRNA
X	16926568	16926316	-	CG34326-RA	mRNA
X	16971913	16963051	-	CG8949-RA	mRNA
X	16972894	16974940	+	CG4949-RB	mRNA
X	16975539	16977393	+	CG4955-RA	mRNA
X	16981645	16974456	-	CG8945-RC	mRNA
X	16985887	16992520	+	CG16700-RA	mRNA
X	16995311	16998597	+	CG4991-RB	mRNA
X	16999885	16998606	-	Arpc3B-RA	mRNA
X	17001670	17029154	+	CG5004-RA	mRNA
X	17036951	17030983	-	mei-217-RA	mRNA
X	17037029	17030983	-	mei-218-RB	mRNA
X	17042287	17037620	-	RpS5a-RA	mRNA
X	17043071	17044680	+	CG5010-RA	mRNA
X	17048513	17045793	-	xmas-1-RA	mRNA
X	17053339	17049011	-	xmas-2-RA	mRNA
X	17054062	17089350	+	baz-RA	mRNA
X	17096631	17094755	-	CG8918-RA	mRNA
X	17097147	17097857	+	CG5070-RA	mRNA
X	17100453	17101887	+	CG32564-RA	mRNA
X	17102469	17103042	+	CG32563-RA	mRNA
X	17104123	17103473	-	CG12995-RB	mRNA
X	17106361	17107941	+	CG18258-RA	mRNA
X	17109335	17111249	+	CG5162-RA	mRNA
X	17112915	17113527	+	CG12998-RA	mRNA
X	17115475	17116563	+	CG5172-RA	mRNA
X	17117128	17117841	+	CG12997-RA	mRNA
X	17117848	17117156	-	CG34327-RA	mRNA
X	17120592	17119744	-	CG10598-RB	mRNA
X	17125255	17124367	-	CG10597-RA	mRNA
X	17139028	17135295	-	CG8915-RA	mRNA
X	17143533	17142405	-	CG8675-RA	mRNA
X	17143544	17145135	+	CG12996-RA	mRNA
X	17146178	17174997	+	f-RB	mRNA
X	17176744	17175806	-	CG8664-RA	mRNA
X	17178516	17177794	-	CG8661-RA	mRNA
X	17196011	17179736	-	Fim-RA	mRNA
X	17196509	17199511	+	CG5445-RB	mRNA
X	17208614	17218195	+	B-H2-RA	mRNA
X	17291534	17297312	+	B-H1-RA	mRNA
X	17316188	17307830	-	CG8611-RA	mRNA
X	17317624	17322767	+	CG5613-RA	mRNA
X	17338027	17316353	-	CG12994-RA	mRNA
X	17342807	17340381	-	CG12993-RA	mRNA
X	17346576	17343018	-	CG8568-RA	mRNA
X	17400830	17350577	-	CG8557-RB	mRNA
X	17428651	17426861	-	CG12432-RA	mRNA
X	17463168	17461278	-	ppk23-RA	mRNA
X	17473262	17465887	-	l(1)G0222-RA	mRNA
X	17473891	17492995	+	CG12991-RA	mRNA
X	17484204	17485581	+	CG12992-RA	mRNA
X	17493659	17500141	+	X11L-RA	mRNA
X	17521929	17517247	-	CG8408-RA	mRNA
X	17523509	17522197	-	CG8326-RA	mRNA
X	17526053	17523818	-	CG8316-RA	mRNA
X	17526122	17527539	+	CG5703-RA	mRNA
X	17530075	17527724	-	CG8289-RA	mRNA
X	17530316	17533038	+	CG5800-RA	mRNA
X	17546585	17533176	-	RhoGAPp190-RB	mRNA
X	17550851	17546801	-	CG8211-RA	mRNA
X	17551454	17563270	+	beta-Spec-RA	mRNA
X	17565921	17563241	-	CG12990-RA	mRNA
X	17592559	17566487	-	CG32556-RA	mRNA
X	17596994	17594128	-	CG8188-RA	mRNA
X	17597362	17601129	+	par-6-RA	mRNA
X	17603691	17601434	-	CG8173-RA	mRNA
X	17604819	17645728	+	CG32560-RA	mRNA
X	17628903	17629773	+	CG32559-RA	mRNA
X	17633307	17635130	+	CG15816-RA	mRNA
X	17663416	17674916	+	unc-4-RA	mRNA
X	17685083	17708021	+	OdsH-RA	mRNA
X	17713648	17713271	-	CG12986-RA	mRNA
X	17721388	17716230	-	Socs16D-RA	mRNA
X	17724873	17735630	+	CG6398-RA	mRNA
X	17736208	17737384	+	e(y)1-RA	mRNA
X	17738703	17737376	-	CG8142-RA	mRNA
X	17739021	17741689	+	Ucp4A-RA	mRNA
X	17744396	17742142	-	CG15814-RB	mRNA
X	17744517	17745923	+	CG6506-RA	mRNA
X	17746640	17745921	-	CG32554-RA	mRNA
X	17750156	17746992	-	CG32557-RA	mRNA
X	17751203	17752297	+	CG6762-RA	mRNA
X	17754840	17752402	-	Arp8-RA	mRNA
X	17754961	17756735	+	CG6769-RA	mRNA
X	17769073	17768421	-	CG7835-RA	mRNA
X	17777841	17779117	+	CG12985-RA	mRNA
X	17781240	17756718	-	mnb-RA	mRNA
X	17782210	17783437	+	CG6788-RA	mRNA
X	17783580	17792488	+	GS-RC	mRNA
X	17792676	17793531	+	CG32496-RA	mRNA
X	17793772	17799910	+	CG32495-RA	mRNA
X	17801317	17800056	-	CG7772-RA	mRNA
X	17801720	17804757	+	CG6842-RA	mRNA
X	17805496	17818199	+	CG6847-RA	mRNA
X	17894024	17895261	+	CG32494-RA	mRNA
X	17901525	17899930	-	CG12672-RA	mRNA
X	17917904	17922303	+	CG6867-RA	mRNA
X	17933532	17833764	-	Sh-RC	mRNA
X	17938104	17942663	+	CG15373-RA	mRNA
X	17958635	17972505	+	Dhc16F-RA	mRNA
X	17979791	17982454	+	dik-RA	mRNA
X	17982565	17973030	-	CG7536-RB	mRNA
X	17984542	17982757	-	CG7206-RA	mRNA
X	17985279	17986888	+	scu-RA	mRNA
X	17987194	17991450	+	RhoGAP16F-RB	mRNA
X	17995367	17991867	-	CG7192-RA	mRNA
X	17996005	17997517	+	Taf8-RA	mRNA
X	17997714	17999426	+	CG7135-RA	mRNA
X	18010855	17999586	-	wupA-RA	mRNA
X	18031682	18026169	-	ari-1-RA	mRNA
X	18049401	18064555	+	Frq1-RB	mRNA
X	18073505	18072559	-	Andorra-RA	mRNA
X	18080190	18095646	+	Frq2-RA	mRNA
X	18099153	18098576	-	Her-RA	mRNA
X	18103464	18104777	+	Him-RA	mRNA
X	18114067	18107107	-	CG33639-RA	mRNA
X	18137167	18135381	-	upd2-RA	mRNA
X	18153489	18152867	-	CG15059-RB	mRNA
X	18167082	18166822	-	CG15057-RA	mRNA
X	18171266	18178632	+	upd3-RB	mRNA
X	18203021	18199379	-	os-RB	mRNA
X	18215198	18208156	-	CG6023-RA	mRNA
X	18250121	18218272	-	CG6123-RA	mRNA
X	18252916	18255995	+	CG6106-RA	mRNA
X	18260960	18270084	+	CrebB-17A-RI	mRNA
X	18273884	18271552	-	por-RA	mRNA
X	18274116	18275522	+	CG6179-RA	mRNA
X	18279228	18275580	-	betaCop-RA	mRNA
X	18281965	18284377	+	Tsf1-RA	mRNA
X	18294055	18293654	-	CG34328-RA	mRNA
X	18304168	18284521	-	CG32549-RD	mRNA
X	18309546	18310945	+	CG15056-RA	mRNA
X	18317011	18318583	+	CG15055-RA	mRNA
X	18319966	18320550	+	CG32550-RA	mRNA
X	18331537	18332269	+	CG6290-RA	mRNA
X	18332929	18334007	+	CG32551-RA	mRNA
X	18334614	18329748	-	CG32548-RB	mRNA
X	18356560	18338271	-	CG32547-RA	mRNA
X	18377778	18374135	-	CG6361-RA	mRNA
X	18380954	18378515	-	psh-RA	mRNA
X	18383519	18381681	-	CG15046-RA	mRNA
X	18386029	18385215	-	CG15044-RA	mRNA
X	18388197	18387434	-	CG15043-RA	mRNA
X	18393902	18390113	-	GalNAc-T2-RA	mRNA
X	18394215	18394967	+	Rad51D-RA	mRNA
X	18399436	18395573	-	Wnt5-RA	mRNA
X	18406392	18399914	-	CG6461-RA	mRNA
X	18408843	18406854	-	CG6470-RA	mRNA
X	18409432	18414480	+	Aats-his-RA	mRNA
X	18414692	18415270	+	CG15048-RA	mRNA
X	18416478	18415105	-	CG6481-RA	mRNA
X	18422287	18420977	-	CG15042-RA	mRNA
X	18422745	18423269	+	CG15047-RA	mRNA
X	18428698	18465749	+	Bx-RA	mRNA
X	18506606	18500735	-	CG15040-RA	mRNA
X	18528936	18518082	-	wgn-RA	mRNA
X	18541596	18529667	-	l(1)G0003-RA	mRNA
X	18542220	18543523	+	CG6540-RA	mRNA
X	18544473	18543427	-	CG6617-RA	mRNA
X	18547124	18544751	-	Ing3-RA	mRNA
X	18551319	18547425	-	CG6659-RA	mRNA
X	18551787	18555263	+	fu-RA	mRNA
X	18556186	18554522	-	CG6696-RA	mRNA
X	18579802	18582257	+	phm-RA	mRNA
X	18586778	18583106	-	Cyp18a1-RA	mRNA
X	18603928	18605578	+	Cyp308a1-RA	mRNA
X	18620605	18602697	-	CCKLR-17D1-RA	mRNA
X	18633757	18633311	-	CG6873-RA	mRNA
X	18642339	18640402	-	CG12609-RB	mRNA
X	18667818	18658517	-	CCKLR-17D3-RB	mRNA
X	18669263	18675378	+	CG6891-RA	mRNA
X	18677521	18675265	-	CG18259-RA	mRNA
X	18679754	18680156	+	CG6900-RA	mRNA
X	18682238	18680171	-	CG6961-RA	mRNA
X	18682499	18700217	+	Pk17E-RA	mRNA
X	18685701	18687548	+	CG7053-RA	mRNA
X	18691712	18688541	-	bnb-RB	mRNA
X	18700811	18706035	+	CG7058-RA	mRNA
X	18714698	18717122	+	CG7095-RA	mRNA
X	18718305	18720486	+	CG32543-RA	mRNA
X	18724639	18726158	+	CG7101-RA	mRNA
X	18726737	18736934	+	Pvf1-RA	mRNA
X	18737943	18749892	+	CG34422-RA	mRNA
X	18742584	18740415	-	CG7280-RA	mRNA
X	18751484	18749952	-	CG7322-RA	mRNA
X	18752249	18754111	+	CG7288-RA	mRNA
X	18754317	18755033	+	CG32544-RA	mRNA
X	18757749	18755576	-	CG7326-RA	mRNA
X	18759473	18774672	+	CG34401-RA	mRNA
X	18778535	18781655	+	CG7332-RA	mRNA
X	18787666	18783043	-	CG7358-RA	mRNA
X	18788540	18790616	+	CG7349-RA	mRNA
X	18794443	18803330	+	CG7378-RA	mRNA
X	18824392	18920910	+	CG32541-RA	mRNA
X	18944506	18945010	+	CG34329-RA	mRNA
X	18959447	18961453	+	CG14190-RA	mRNA
X	18962925	18962306	-	CG34330-RA	mRNA
X	18971758	18972627	+	CG7406-RA	mRNA
X	18975700	18976606	+	CG14191-RA	mRNA
X	18977212	18976838	-	CG7423-RA	mRNA
X	19018421	19017785	-	CG15882-RA	mRNA
X	19021358	19019306	-	tgy-RA	mRNA
X	19029901	19029113	-	Obp18a-RA	mRNA
X	19048986	19044727	-	CG7502-RA	mRNA
X	19059362	19037484	-	RhoGAP18B-RA	mRNA
X	19064675	19062791	-	inx5-RB	mRNA
X	19073988	19071030	-	CG7556-RA	mRNA
X	19074211	19076035	+	CG7453-RA	mRNA
X	19077457	19081312	+	CG33253-RA	mRNA
X	19082068	19084226	+	Mec2-RA	mRNA
X	19084247	19085066	+	CG14193-RA	mRNA
X	19087481	19086534	-	CG7914-RA	mRNA
X	19087600	19090080	+	CG14194-RA	mRNA
X	19095810	19090091	-	CG7990-RB	mRNA
X	19102217	19096672	-	Ulp1-RA	mRNA
X	19105391	19102854	-	CG14195-RA	mRNA
X	19107290	19108971	+	CG7874-RA	mRNA
X	19109550	19110623	+	CG7876-RA	mRNA
X	19114657	19129946	+	CG7884-RA	mRNA
X	19132500	19130210	-	CG14196-RA	mRNA
X	19137666	19139255	+	CG7889-RA	mRNA
X	19141252	19139184	-	CG7992-RA	mRNA
X	19143108	19146079	+	Hs3st-B-RA	mRNA
X	19155259	19146144	-	rictor-RA	mRNA
X	19155864	19166124	+	vav-RA	mRNA
X	19162917	19160687	-	CG8010-RA	mRNA
X	19170572	19167380	-	CG32537-RA	mRNA
X	19170905	19169037	-	CG32536-RA	mRNA
X	19174381	19171289	-	CG8028-RA	mRNA
X	19191753	19176553	-	CG8034-RA	mRNA
X	19201957	19195354	-	CG8051-RA	mRNA
X	19216098	19205061	-	CG8062-RA	mRNA
X	19242477	19223380	-	nAcRalpha-18C-RB	mRNA
X	19247218	19364074	+	kek5-RB	mRNA
X	19369160	19370087	+	CG12200-RA	mRNA
X	19373345	19368178	-	CG32533-RA	mRNA
X	19373909	19373463	-	mRpS14-RA	mRNA
X	19374186	19378676	+	Nat1-RA	mRNA
X	19385984	19379780	-	pcm-RA	mRNA
X	19386456	19387373	+	CG12203-RA	mRNA
X	19388434	19387307	-	CG12204-RA	mRNA
X	19389242	19388579	-	CG14199-RA	mRNA
X	19389538	19403390	+	Pfrx-RF	mRNA
X	19403979	19411265	+	CG14200-RA	mRNA
X	19415843	19413148	-	l(1)G0156-RA	mRNA
X	19415962	19419874	+	CoRest-RC	mRNA
X	19420874	19421365	+	CG32534-RA	mRNA
X	19425654	19425097	-	CG12231-RA	mRNA
X	19441515	19426045	-	CG32532-RA	mRNA
X	19459629	19455373	-	Grip84-RA	mRNA
X	19460052	19463440	+	car-RB	mRNA
X	19473842	19465202	-	Tao-1-RE	mRNA
X	19475686	19474579	-	CG14218-RA	mRNA
X	19477675	19480579	+	CG14204-RA	mRNA
X	19484104	19481415	-	CG14219-RA	mRNA
X	19486645	19489581	+	CG14205-RA	mRNA
X	19492064	19493111	+	RpS10b-RB	mRNA
X	19495883	19494341	-	CG14220-RA	mRNA
X	19499191	19505226	+	CG14207-RA	mRNA
X	19505559	19509647	+	Shawn-RB	mRNA
X	19505559	19509647	+	Tyler-RA	mRNA
X	19510240	19510858	+	CG14210-RA	mRNA
X	19512562	19510696	-	CG12788-RA	mRNA
X	19512562	19511920	-	Tim9b-RB	mRNA
X	19515151	19512962	-	CG14221-RA	mRNA
X	19517105	19515479	-	CG14222-RA	mRNA
X	19517147	19519762	+	CG14211-RB	mRNA
X	19519767	19520638	+	CG14212-RA	mRNA
[truncated: 12,656 more rows]
