# Supplementary material for: Genomic Organization of H2Av Containing Nucleosomes in Drosophila Heterochromatin
Source: PLoS One. 2011 Jun 27;6(6):e20511. doi: 10.1371/journal.pone.0020511 (PMC3124471; doi:10.1371/journal.pone.0020511)
Supplement: Data S3 — Reports the heterochromatic genomic features used in this study. (TXT) [file pone.0020511.s003.txt]

chrom	start	end	strand	name	type
3LHet	207493	252455	+	scro	mRNA
3LHet	12469	15918	+	CG41395	mRNA
2RHet	117187	117594	+	CG40239	mRNA
3LHet	139891	139606	-	CG41344	mRNA
3LHet	1498571	1498822	+	CG41247	mRNA
3LHet	895159	896487	+	CG42226	mRNA
3LHet	2243571	2265363	+	Rad21	mRNA
3LHet	442119	451031	+	CG42200	mRNA
2RHet	2235946	2220578	-	CG41596	mRNA
3LHet	2409841	2544176	+	Dbp80	mRNA
3RHet	1597394	1593018	-	CG41369	mRNA
XHet	75553	64546	-	CG17159	mRNA
3LHet	601422	600374	-	MED21	mRNA
XHet	2141	13177	+	CG2893	mRNA
YHet	34290	65839	+	kl-3	mRNA
3RHet	1672430	1675504	+	CG17429	mRNA
3LHet	1652912	1574794	-	CG41284	mRNA
YHet	205372	205196	-	CG40441	mRNA
3LHet	2536644	2536348	-	CG40336	mRNA
3LHet	2055708	2055866	+	CG41239	mRNA
3LHet	2021294	2019521	-	CG41600	mRNA
YHet	228957	271450	+	Ory	mRNA
3RHet	2470208	2481658	+	Gfat1	mRNA
2LHet	47807	154887	+	CG40040	mRNA
3LHet	1396811	1181143	-	CG40178	mRNA
3LHet	1537489	1536539	-	CG40088	mRNA
YHet	34122	33757	-	CG40445	mRNA
YHet	81411	151168	+	kl-2	mRNA
3RHet	1958452	1958234	-	CG41124	mRNA
3LHet	1090876	1091948	+	CG41129	mRNA
2RHet	1873716	1874363	+	CG41123	mRNA
2RHet	1439503	1439679	+	CG41603	mRNA
3RHet	653163	641257	-	CG40138	mRNA
2RHet	586196	588658	+	CG41266	mRNA
XHet	60462	61164	+	CG41293	mRNA
XHet	61526	59685	-	CG17163	mRNA
XHet	63603	64349	+	CG17169	mRNA
2RHet	390776	392988	+	CG40191	mRNA
3LHet	459586	460458	+	CG40002	mRNA
3RHet	1833214	1828771	-	CG41336	mRNA
3LHet	102140	109764	+	CG41374	mRNA
3LHet	293954	336618	+	CG40001	mRNA
XHet	7410	6914	-	CG40143	mRNA
3LHet	2190710	2188918	-	CG40228	mRNA
XHet	47121	58943	+	CG17167	mRNA
3LHet	2484202	2488487	+	CG40337	mRNA
3LHet	2276748	2276035	-	CG40225	mRNA
3LHet	2199024	2198530	-	CG41511	mRNA
3RHet	860140	859445	-	CG40182	mRNA
2RHet	2167260	2169864	+	CG41089	mRNA
XHet	69195	80012	+	su(f)	mRNA
3RHet	2445127	2446597	+	CG12453	mRNA
3RHet	1565243	1564920	-	CG41057	mRNA
2RHet	353994	353707	-	CG41066	mRNA
3RHet	2309193	2309509	+	CG41069	mRNA
3LHet	637163	637439	+	CG42229	mRNA
3RHet	2136989	2132882	-	CG40124	mRNA
3LHet	909825	928483	+	CG41430	mRNA
3RHet	1706064	1685102	-	CG41099	mRNA
3RHet	165306	165884	+	CG40153	mRNA
2RHet	2388177	2376421	-	His2B:CG40461	mRNA
3RHet	983398	981973	-	CG41392	mRNA
2RHet	1699176	1695920	-	CG41127	mRNA
2RHet	2775266	2774886	-	CG41312	mRNA
3RHet	1867727	1867474	-	CG40910	mRNA
3RHet	1823984	1813575	-	CG40451	mRNA
2RHet	422423	422711	+	CG41277	mRNA
3LHet	820562	839161	+	CG42228	mRNA
3RHet	1412323	1428599	+	CG40158	mRNA
3RHet	1785689	1826673	+	CG41339	mRNA
3RHet	1541374	1541936	+	CG40346	mRNA
3RHet	6046	23083	+	CG41287	mRNA
3RHet	1560	838	-	CG40155	mRNA
3RHet	1538153	1563425	+	CG40159	mRNA
3LHet	606221	606827	+	CG41623	mRNA
3RHet	373539	373209	-	CG40137	mRNA
2RHet	250769	250400	-	CG41253	mRNA
3RHet	2380996	2380377	-	CG40181	mRNA
3RHet	1680197	1673923	-	CG41329	mRNA
3RHet	2437626	2443789	+	CG41358	mRNA
3RHet	1899090	1895200	-	Alg-2	mRNA
3RHet	730604	730371	-	CG41051	mRNA
3RHet	1829583	1829167	-	CG41337	mRNA
2RHet	986985	987582	+	CG40164	mRNA
2RHet	2901752	2917318	+	eIF-4B	mRNA
3RHet	1023319	1023035	-	CG41280	mRNA
3RHet	612623	613255	+	CG41298	mRNA
3LHet	687537	688274	+	CG40354	mRNA
3RHet	2160205	2161254	+	CG41389	mRNA
3RHet	1960947	1962744	+	CG41125	mRNA
3RHet	2094698	2095129	+	CG41113	mRNA
3RHet	1585335	1585730	+	CG40577	mRNA
3LHet	2397796	2399000	+	RpL15	mRNA
3LHet	2004591	2025825	+	CG41240	mRNA
3LHet	1692142	1693064	+	CG40382	mRNA
3LHet	41054	42275	+	ARY	mRNA
3LHet	1532480	1545940	+	CG41320	mRNA
3RHet	1016923	1017248	+	CG41281	mRNA
3LHet	1568489	1572483	+	CG40160	mRNA
2RHet	799683	821020	+	CG41326	mRNA
3RHet	1808463	1806526	-	CG41128	mRNA
3LHet	2242874	2277359	+	CG41262	mRNA
3RHet	298178	206121	-	CG40368	mRNA
3LHet	1006935	1008899	+	CG40413	mRNA
3LHet	1906712	1906924	+	CG41418	mRNA
3LHet	1700181	1700393	+	CG40381	mRNA
3LHet	594458	600641	+	CG40351	mRNA
3LHet	2153909	2153616	-	CG41049	mRNA
3LHet	184403	207022	+	CG41346	mRNA
3RHet	749582	748729	-	CG41249	mRNA
2RHet	3183535	3189614	+	CG41322	mRNA
3LHet	1723207	1724094	+	CG40384	mRNA
3RHet	419095	242394	-	CG15831	mRNA
3RHet	578243	547064	-	CG41075	mRNA
3RHet	2101533	2100883	-	CG40122	mRNA
2RHet	2270419	2270117	-	CG40116	mRNA
3LHet	1143362	1135556	-	CG17374	mRNA
3LHet	874953	885749	+	CG42227	mRNA
2RHet	1639625	1663857	+	CG41138	mRNA
2RHet	373140	373379	+	CG41276	mRNA
2RHet	476025	570571	+	CG41265	mRNA
3RHet	1479359	1464152	-	CG41286	mRNA
3RHet	1768646	2027212	+	Parp	mRNA
XHet	84843	87152	+	ATbp	mRNA
3LHet	431055	359830	-	CG41347	mRNA
3RHet	2517364	2505272	-	CG40198	mRNA
3LHet	789436	722418	-	CG40467	mRNA
3LHet	2147724	2147161	-	CG41050	mRNA
2LHet	257630	272340	+	CG41519	mRNA
3LHet	1900868	1901041	+	CG41599	mRNA
3RHet	1506587	1506219	-	CG41238	mRNA
3RHet	2158789	2127184	-	CG41624	mRNA
2RHet	3017975	3017746	-	CG41311	mRNA
3RHet	1335547	1334332	-	CG41572	mRNA
2RHet	2910923	2909278	-	CG14578	mRNA
2RHet	862244	609239	-	CG17684	mRNA
2RHet	3268204	3243807	-	CG41363	mRNA
XHet	61585	63395	+	CG17168	mRNA
3LHet	1759820	1891358	+	CG40120	mRNA
2RHet	2129097	2128704	-	CG40709	mRNA
2RHet	663205	667084	+	CG41325	mRNA
3LHet	1699110	1692507	-	CG40385	mRNA
2RHet	1336014	1265363	-	CG40263	mRNA
2RHet	1969272	1968999	-	CG40409	mRNA
2RHet	468057	467807	-	CG41267	mRNA
XHet	14884	26444	+	CG12061	mRNA
2RHet	198176	247809	+	rl	mRNA
YHet	279995	291785	+	Pp1-Y2	mRNA
2RHet	3199348	3234617	+	Haspin	mRNA
2RHet	1742313	1707790	-	Scp1	mRNA
2LHet	165970	167987	+	beta-glycoprotein-hormone-related	mRNA
2RHet	2348625	2380637	+	CG40270	mRNA
2RHet	2197756	2198506	+	CG41370	mRNA
2RHet	2405822	2406389	+	CG41592	mRNA
2LHet	57199	57011	-	CG41425	mRNA
3RHet	1911818	1837725	-	CG41335	mRNA
3LHet	2471765	2408965	-	CG41274	mRNA
2RHet	251950	251452	-	CG40244	mRNA
3RHet	412947	412738	-	CG12798	mRNA
2RHet	1930163	1928769	-	CG41595	mRNA
3LHet	820835	818615	-	CG40359	mRNA
2RHet	3208651	3213744	+	CG41323	mRNA
2RHet	1311498	1298153	-	CG40311	mRNA
2RHet	2391329	2393259	+	CG40271	mRNA
2RHet	2574933	2574646	-	CG41026	mRNA
3LHet	1410078	1393169	-	CG41283	mRNA
3LHet	245102	245344	+	CG40000	mRNA
3LHet	2134411	2086162	-	CG41248	mRNA
2RHet	1606048	1605674	-	CG41378	mRNA
2RHet	2775860	2821208	+	CG17514	mRNA
2RHet	449568	449888	+	CG40212	mRNA
2RHet	41261	42381	+	CG41252	mRNA
2RHet	155127	61714	-	CG41254	mRNA
2RHet	3213592	3212980	-	CG40085	mRNA
2RHet	3179695	3105718	-	CG40084	mRNA
2RHet	443308	447261	+	CG40211	mRNA
2RHet	2847198	2842347	-	CG40103	mRNA
2LHet	245422	245796	+	CG41232	mRNA
2LHet	169120	167978	-	CG40042	mRNA
YHet	156742	206246	+	Ppr-Y	mRNA
2RHet	1142180	1142548	+	CG40100	mRNA
2RHet	2589348	2575293	-	CG41278	mRNA
2RHet	454448	454741	+	CG40216	mRNA
2RHet	2454308	2455531	+	CG40733	mRNA
2RHet	2157728	2133108	-	CG41242	mRNA
3RHet	730114	730506	+	CG41250	mRNA
3RHet	603756	602788	-	CG41300	mRNA
2RHet	198033	197402	-	CG41257	mRNA
3RHet	2136544	2137073	+	CG40121	mRNA
2RHet	2128486	2128907	+	CG41243	mRNA
3LHet	273854	272720	-	CG41348	mRNA
3LHet	1053679	1018929	-	CG41343	mRNA
2RHet	2573904	2573638	-	CG41027	mRNA
2RHet	81053	80755	-	CG41255	mRNA
3RHet	372839	435797	+	CG41133	mRNA
2RHet	1570593	1582074	+	CG41332	mRNA
2RHet	2239950	2253614	+	CG40113	mRNA
2RHet	578645	573025	-	CG41268	mRNA
XHet	75553	64546	-	CG17162	mRNA
2RHet	52061	51549	-	CG12552	mRNA
YHet	311	33413	+	kl-5	mRNA
2RHet	54249	52143	-	CG40498	mRNA
2RHet	2399508	2399664	+	CG41233	mRNA
2LHet	32995	19623	-	CG12567	mRNA
2RHet	2074628	2074996	+	CG41258	mRNA
2LHet	29428	30526	+	1360_1	dna_tire
2LHet	183794	184303	+	1360_10	dna_tire
2LHet	185911	186103	+	1360_11	dna_tire
2LHet	302417	302609	-	1360_12	dna_tire
2LHet	303110	303252	-	1360_13	dna_tire
2LHet	303903	304002	-	1360_14	dna_tire
2LHet	305243	305481	-	1360_15	dna_tire
2LHet	306053	306256	+	1360_16	dna_tire
2LHet	306881	307137	+	1360_17	dna_tire
2LHet	43517	44042	+	1360_2	dna_tire
2LHet	44744	45001	+	1360_3	dna_tire
2LHet	47948	48464	+	1360_4	dna_tire
2LHet	49604	49861	+	1360_5	dna_tire
2LHet	128181	128419	+	1360_6	dna_tire
2LHet	138597	138835	+	1360_7	dna_tire
2LHet	139370	139627	+	1360_8	dna_tire
2LHet	174342	174580	+	1360_9	dna_tire
2RHet	166644	166836	-	1360_18	dna_tire
2RHet	168350	168871	-	1360_19	dna_tire
2RHet	192653	193757	-	1360_20	dna_tire
2RHet	204902	205159	-	1360_21	dna_tire
2RHet	205485	206016	-	1360_22	dna_tire
2RHet	221430	221660	+	1360_23	dna_tire
2RHet	222259	222516	+	1360_24	dna_tire
2RHet	354793	355885	-	1360_25	dna_tire
2RHet	393215	393472	-	1360_26	dna_tire
2RHet	394564	395083	-	1360_27	dna_tire
2RHet	463043	463560	+	1360_28	dna_tire
2RHet	523908	524161	+	1360_29	dna_tire
2RHet	536319	536425	-	1360_30	dna_tire
2RHet	537188	537427	-	1360_31	dna_tire
2RHet	550175	550689	+	1360_32	dna_tire
2RHet	551176	551282	+	1360_33	dna_tire
2RHet	749487	749726	+	1360_34	dna_tire
2RHet	750270	750527	+	1360_35	dna_tire
2RHet	944438	944588	+	1360_36	dna_tire
2RHet	1002638	1002895	-	1360_37	dna_tire
2RHet	1003221	1003759	-	1360_38	dna_tire
2RHet	1041049	1041232	-	1360_39	dna_tire
2RHet	1074968	1075153	-	1360_40	dna_tire
2RHet	1082161	1082311	-	1360_41	dna_tire
2RHet	1258387	1258579	+	1360_42	dna_tire
2RHet	1267417	1267670	-	1360_43	dna_tire
2RHet	1268110	1268252	-	1360_44	dna_tire
2RHet	1268513	1269029	-	1360_45	dna_tire
2RHet	1356750	1357855	+	1360_46	dna_tire
2RHet	1379963	1380105	+	1360_47	dna_tire
2RHet	1380544	1380791	+	1360_48	dna_tire
2RHet	1393217	1393359	+	1360_49	dna_tire
2RHet	1393802	1394050	+	1360_50	dna_tire
2RHet	1401773	1401915	+	1360_51	dna_tire
2RHet	1402358	1402606	+	1360_52	dna_tire
2RHet	1558804	1559042	+	1360_53	dna_tire
2RHet	1580323	1580844	+	1360_54	dna_tire
2RHet	1581222	1581478	+	1360_55	dna_tire
2RHet	1606089	1606346	-	1360_56	dna_tire
2RHet	1606732	1607253	-	1360_57	dna_tire
2RHet	1616986	1617243	-	1360_58	dna_tire
2RHet	1679571	1679809	+	1360_59	dna_tire
2RHet	1680792	1681049	+	1360_60	dna_tire
2RHet	1720302	1720559	-	1360_61	dna_tire
2RHet	1754135	1755223	+	1360_62	dna_tire
2RHet	1845178	1845435	-	1360_63	dna_tire
2RHet	1845813	1846334	-	1360_64	dna_tire
2RHet	1857419	1857611	+	1360_65	dna_tire
2RHet	1903178	1903284	-	1360_66	dna_tire
2RHet	1954203	1955293	+	1360_67	dna_tire
2RHet	2276529	2276767	+	1360_68	dna_tire
2RHet	2277277	2277534	+	1360_69	dna_tire
2RHet	2441510	2441713	+	1360_70	dna_tire
2RHet	2442339	2442597	+	1360_71	dna_tire
2RHet	2798191	2798448	-	1360_72	dna_tire
2RHet	2798909	2799147	-	1360_73	dna_tire
2RHet	2841044	2841320	+	1360_74	dna_tire
2RHet	2890521	2890777	-	1360_75	dna_tire
2RHet	2891081	2891608	-	1360_76	dna_tire
2RHet	2994899	2995156	-	1360_77	dna_tire
2RHet	2994899	2996003	-	1360_78	dna_tire
2RHet	3113988	3114226	+	1360_79	dna_tire
2RHet	3114798	3115055	+	1360_80	dna_tire
2RHet	3135136	3135374	-	1360_81	dna_tire
2RHet	3138219	3138738	+	1360_82	dna_tire
2RHet	3138882	3139139	+	1360_83	dna_tire
2RHet	3156164	3156341	-	1360_84	dna_tire
2RHet	3176272	3176502	+	1360_85	dna_tire
2RHet	3201732	3201970	+	1360_86	dna_tire
2RHet	835113	835251	+	S_1	dna_tire
2RHet	937117	937256	-	S_2	dna_tire
2RHet	938699	938839	+	S_3	dna_tire
2RHet	989677	989792	+	SGM-Dsub-like_1	dna_tire
2RHet	1412709	1412824	+	SGM-Dsub-like_2	dna_tire
3LHet	473720	473977	-	1360_100	dna_tire
3LHet	560831	561069	+	1360_101	dna_tire
3LHet	561692	561949	+	1360_102	dna_tire
3LHet	562760	562866	-	1360_103	dna_tire
3LHet	563310	563831	-	1360_104	dna_tire
3LHet	675603	675841	+	1360_105	dna_tire
3LHet	756837	757022	-	1360_106	dna_tire
3LHet	761199	761456	+	1360_107	dna_tire
3LHet	790332	790561	+	1360_108	dna_tire
3LHet	981001	981258	-	1360_109	dna_tire
3LHet	981878	982116	-	1360_110	dna_tire
3LHet	1185892	1186084	-	1360_111	dna_tire
3LHet	1186475	1187005	-	1360_112	dna_tire
3LHet	1187036	1187293	-	1360_113	dna_tire
3LHet	1187995	1188519	-	1360_114	dna_tire
3LHet	1257243	1257768	+	1360_115	dna_tire
3LHet	1258470	1258727	+	1360_116	dna_tire
3LHet	1364570	1364669	+	1360_117	dna_tire
3LHet	1365472	1365614	+	1360_118	dna_tire
3LHet	1380811	1381324	+	1360_119	dna_tire
3LHet	1381750	1382009	+	1360_120	dna_tire
3LHet	1395255	1395486	-	1360_121	dna_tire
3LHet	1425812	1425961	-	1360_122	dna_tire
3LHet	1521834	1521985	-	1360_123	dna_tire
3LHet	1609208	1609467	-	1360_124	dna_tire
3LHet	1663240	1663390	+	1360_125	dna_tire
3LHet	1848133	1848390	+	1360_126	dna_tire
3LHet	1893857	1894960	-	1360_127	dna_tire
3LHet	1893857	1894114	-	1360_128	dna_tire
3LHet	2077427	2078529	+	1360_129	dna_tire
3LHet	2090207	2091318	-	1360_130	dna_tire
3LHet	2236111	2236210	-	1360_131	dna_tire
3LHet	2236856	2237369	-	1360_132	dna_tire
3LHet	2238513	2239606	-	1360_133	dna_tire
3LHet	2238513	2238770	-	1360_134	dna_tire
3LHet	2417533	2417771	-	1360_135	dna_tire
3LHet	2418899	2419157	-	1360_136	dna_tire
3LHet	2419983	2420500	-	1360_137	dna_tire
3LHet	2479132	2479388	-	1360_138	dna_tire
3LHet	2479767	2480288	-	1360_139	dna_tire
3LHet	2513051	2513306	+	1360_140	dna_tire
3LHet	244117	244301	-	1360_87	dna_tire
3LHet	249078	249334	+	1360_88	dna_tire
3LHet	287314	287570	-	1360_89	dna_tire
3LHet	288322	288560	-	1360_90	dna_tire
3LHet	398442	398699	-	1360_91	dna_tire
3LHet	398442	399546	-	1360_92	dna_tire
3LHet	411682	411939	-	1360_93	dna_tire
3LHet	412239	412755	-	1360_94	dna_tire
3LHet	446545	446748	+	1360_95	dna_tire
3LHet	447416	447695	+	1360_96	dna_tire
3LHet	453985	454188	+	1360_97	dna_tire
3LHet	454856	455135	+	1360_98	dna_tire
3LHet	460737	460991	-	1360_99	dna_tire
3LHet	1116347	1116486	+	S_4	dna_tire
3LHet	1121032	1121171	+	S_5	dna_tire
3LHet	2410557	2410696	-	S_6	dna_tire
3LHet	2510318	2510457	-	S_7	dna_tire
3LHet	2511909	2512048	+	S_8	dna_tire
3LHet	2518615	2518753	-	S_9	dna_tire
3RHet	34105	34290	-	1360_141	dna_tire
3RHet	101568	101825	+	1360_142	dna_tire
3RHet	139104	139210	-	1360_143	dna_tire
3RHet	139555	140064	-	1360_144	dna_tire
3RHet	186726	187236	+	1360_145	dna_tire
3RHet	267469	267707	+	1360_146	dna_tire
3RHet	386743	386981	-	1360_147	dna_tire
3RHet	533714	533972	-	1360_148	dna_tire
3RHet	533714	534819	-	1360_149	dna_tire
3RHet	553271	553788	+	1360_150	dna_tire
3RHet	554490	554747	+	1360_151	dna_tire
3RHet	560186	560442	-	1360_152	dna_tire
3RHet	638494	638751	-	1360_153	dna_tire
3RHet	639333	639571	-	1360_154	dna_tire
3RHet	675500	675757	-	1360_155	dna_tire
3RHet	676459	676984	-	1360_156	dna_tire
3RHet	706481	707001	-	1360_157	dna_tire
3RHet	762152	762409	-	1360_158	dna_tire
3RHet	762865	763378	-	1360_159	dna_tire
3RHet	765794	766032	+	1360_160	dna_tire
3RHet	812407	812665	-	1360_161	dna_tire
3RHet	813313	813551	-	1360_162	dna_tire
3RHet	818393	819496	-	1360_163	dna_tire
3RHet	818393	818650	-	1360_164	dna_tire
3RHet	853246	853503	-	1360_165	dna_tire
3RHet	912479	912717	-	1360_166	dna_tire
3RHet	1018319	1018576	-	1360_167	dna_tire
3RHet	1018319	1019423	-	1360_168	dna_tire
3RHet	1024161	1024399	-	1360_169	dna_tire
3RHet	1095424	1095609	+	1360_170	dna_tire
3RHet	1095964	1096219	+	1360_171	dna_tire
3RHet	1145339	1145858	+	1360_172	dna_tire
3RHet	1146952	1147051	+	1360_173	dna_tire
3RHet	1147869	1148011	+	1360_174	dna_tire
3RHet	1148480	1148737	+	1360_175	dna_tire
3RHet	1205814	1206909	+	1360_176	dna_tire
3RHet	1224823	1225080	-	1360_177	dna_tire
3RHet	1242312	1243407	+	1360_178	dna_tire
3RHet	1250926	1252021	+	1360_179	dna_tire
3RHet	1302520	1302779	-	1360_180	dna_tire
3RHet	1325433	1325691	-	1360_181	dna_tire
3RHet	1326264	1326502	-	1360_182	dna_tire
3RHet	1329857	1330115	-	1360_183	dna_tire
3RHet	1330691	1330929	-	1360_184	dna_tire
3RHet	1388952	1389095	+	1360_185	dna_tire
3RHet	1454621	1455724	-	1360_186	dna_tire
3RHet	1472656	1473751	-	1360_187	dna_tire
3RHet	1508684	1509787	+	1360_188	dna_tire
3RHet	1591168	1591688	+	1360_189	dna_tire
3RHet	1669811	1670068	-	1360_190	dna_tire
3RHet	1669811	1670915	-	1360_191	dna_tire
3RHet	1710584	1710845	+	1360_192	dna_tire
3RHet	1810173	1810426	-	1360_193	dna_tire
3RHet	1812479	1812621	-	1360_194	dna_tire
3RHet	1816691	1817210	+	1360_195	dna_tire
3RHet	1818299	1818398	+	1360_196	dna_tire
3RHet	1819217	1819359	+	1360_197	dna_tire
3RHet	1819836	1820093	+	1360_198	dna_tire
3RHet	1932479	1932736	-	1360_199	dna_tire
3RHet	1933055	1933293	+	1360_200	dna_tire
3RHet	1934278	1934535	+	1360_201	dna_tire
3RHet	2006913	2007151	-	1360_202	dna_tire
3RHet	2034670	2034927	+	1360_203	dna_tire
3RHet	2161764	2161870	+	1360_204	dna_tire
3RHet	2185427	2185683	+	1360_205	dna_tire
3RHet	2192900	2193006	-	1360_206	dna_tire
3RHet	2262617	2262723	-	1360_207	dna_tire
3RHet	2281393	2282489	+	1360_208	dna_tire
3RHet	2328516	2329037	+	1360_209	dna_tire
3RHet	2329737	2329994	+	1360_210	dna_tire
3RHet	2333167	2333424	-	1360_211	dna_tire
3RHet	2358562	2359665	+	1360_212	dna_tire
3RHet	2368189	2368427	+	1360_213	dna_tire
3RHet	89000	89139	-	S_10	dna_tire
3RHet	133563	133702	-	S_11	dna_tire
3RHet	282724	282863	-	S_12	dna_tire
3RHet	284313	284451	+	S_13	dna_tire
3RHet	562609	562747	-	S_14	dna_tire
3RHet	1261185	1261324	+	S_15	dna_tire
3RHet	1766627	1766766	-	S_16	dna_tire
3RHet	1768220	1768359	+	S_17	dna_tire
3RHet	1703351	1703466	+	SGM-Dsub-like_3	dna_tire
3RHet	1963129	1963244	+	SGM-Dsub-like_4	dna_tire
YHet	102791	103048	+	1360_214	dna_tire
YHet	299576	300679	+	1360_215	dna_tire
YHet	307394	307500	-	1360_216	dna_tire
YHet	312191	312457	+	1360_217	dna_tire
YHet	319483	319740	+	1360_218	dna_tire
YHet	326802	327068	+	1360_219	dna_tire
2RHet	1117940	1124294	+	3S18_2	retro_ltr
2RHet	685357	691483	+	3S18_1	retro_ltr
XHet	35240	40904	+	diver_2	retro_ltr
3LHet	854460	858442	+	1731_1	retro_ltr
3RHet	1078684	1081255	+	micropia_10	retro_ltr
3RHet	1068573	1071144	+	micropia_7	retro_ltr
3RHet	1076112	1078683	+	micropia_9	retro_ltr
3RHet	1084176	1086226	+	micropia_11	retro_ltr
3RHet	1086819	1088869	+	micropia_12	retro_ltr
3RHet	1074065	1076111	+	micropia_8	retro_ltr
2RHet	763396	764884	+	frogger_1	retro_ltr
2RHet	767716	769204	+	frogger_2	retro_ltr
2RHet	772036	773518	+	frogger_3	retro_ltr
2RHet	1789712	1791053	-	Dm88_3	retro_ltr
2RHet	765518	766858	-	Dm88_1	retro_ltr
2RHet	769838	771178	-	Dm88_2	retro_ltr
2RHet	995100	996213	+	gypsy4_1	retro_ltr
3RHet	2131396	2132509	-	gypsy4_8	retro_ltr
3RHet	216560	217671	+	gypsy4_6	retro_ltr
2RHet	1070498	1071601	+	gypsy4_2	retro_ltr
3LHet	512098	513154	+	Stalker_24	retro_ltr
2LHet	319308	320364	-	Stalker_3	retro_ltr
3LHet	1160515	1161571	-	Stalker_31	retro_ltr
3LHet	1373318	1374374	-	Stalker_36	retro_ltr
3LHet	2119763	2120819	-	Stalker_47	retro_ltr
3LHet	2228713	2229769	+	Stalker_52	retro_ltr
3RHet	392042	393098	+	Stalker_58	retro_ltr
3RHet	2014140	2015196	+	Stalker_63	retro_ltr
2RHet	321460	322516	-	Stalker_7	retro_ltr
3LHet	261244	262236	-	Max_1	retro_ltr
3LHet	536191	537183	-	Max_2	retro_ltr
XHet	131476	132386	+	Dm88_4	retro_ltr
2RHet	1806174	1810901	+	X_1	retro_non_ltr
3RHet	1650926	1653933	+	Rt1a_1	retro_non_ltr
3LHet	152952	154993	-	G6_1	retro_non_ltr
3RHet	1663503	1665340	+	Rt1c_1	retro_non_ltr
3RHet	1666127	1667208	+	baggins_1	retro_non_ltr
3RHet	1484913	1485915	-	BS_2	retro_non_ltr
2LHet	356317	357319	+	BS_1	retro_non_ltr
